# Supplementary material for: Phenyl 2-amino-N,6-O-dibenzyl-2,3-N,O-carbonyl-2-de­oxy-1-thio-β-d-glucopyran­oside
Source: Acta Crystallogr Sect E Struct Rep Online. 2008 Sep 6;64(Pt 10):o1868. doi: 10.1107/S1600536808027189 (PMC2959351; doi:10.1107/S1600536808027189)
Supplement: Supplementary file 1 [file e-64-o1868-sup1.cif]

##############################################################################
###                                                                        ###
###        Electronic paper (Acta Crystallographica Section E)             ###
###                                                                        ###
##############################################################################
#                                                                            #
# This CIF contains the data in a paper accepted for publication in Acta     #
# Crystallographica Section E. It conforms to the requirements of Notes      #
# for Authors for Section E, and has been peer reviewed under the auspices   #
# of the IUCr Commission on Journals.                                        #
#                                                                            #
# Full details of the Crystallographic Information File format               #
# are given in the paper "The Crystallographic Information File (CIF):       #
# a New Standard Archive File for Crystallography" by S. R. Hall, F. H.      #
# Allen and I. D. Brown [Acta Cryst. (1991), A47, 655-685].                  #
#                                                                            #
# The current version of the core CIF dictionary is obtainable from          #
# ftp://ftp.iucr.org/pub/cif_core.dic. The current version number is 2.4.    #
#                                                                            #
# Software is freely available for graphical display of the structure(s) in  #
# this CIF.  For information consult the CIF home page http://www.iucr.org/  #
# cif/home.html                                                              #
#                                                                            #
# This file may be used for bona fide research purposes within the           #
# scientific community so long as proper attribution is given to the journal # 
# article from which it was obtained.                                        #
#                                                                            #
##############################################################################
                                             
data_I
_audit_creation_method     SHELXL-97
_chemical_name_systematic
;\
Phenyl 2-amino-<i>N</i>,6-<i>O</i>-dibenzyl-2,3-<i>N</i>,<i>O</i>-carbonyl-2-\
deoxy-1-thio-\b-<i>D</i>-glucopyranoside
;
_chemical_name_common
;
;
_chemical_formula_moiety     'C27 H27 N O5 S'
_chemical_formula_sum     'C27 H27 N O5 S'
_chemical_formula_weight     477.56
_chemical_melting_point     ?
_symmetry_cell_setting     'monoclinic'
_symmetry_space_group_name_H-M     'P 21'
_symmetry_space_group_name_Hall     'P 2yb'
loop_
    _symmetry_equiv_pos_as_xyz
    'x, y, z'
    '-x, y+1/2, -z'
_cell_length_a     13.8166(7)
_cell_length_b     5.7008(3)
_cell_length_c     15.0425(9)
_cell_angle_alpha     90
_cell_angle_beta     91.494(4)
_cell_angle_gamma     90
_cell_volume     1184.43(11)
_cell_formula_units_Z     2
_cell_measurement_reflns_used     7082
_cell_measurement_theta_min     1.35
_cell_measurement_theta_max     27.52
_cell_measurement_temperature     90
_exptl_crystal_description     'needle'
_exptl_crystal_colour     'colourless'
_exptl_crystal_size_max     0.30
_exptl_crystal_size_mid     0.08
_exptl_crystal_size_min     0.07
_exptl_crystal_density_diffrn     1.339
_exptl_crystal_density_meas     ?
_exptl_crystal_density_method     'not measured'
_exptl_crystal_F_000     504
_exptl_absorpt_coefficient_mu     0.176
_exptl_absorpt_correction_type     'multi-scan'
_exptl_absorpt_process_details
;
(<i>MULABS</i>; Blessing, 1995)
;
_exptl_absorpt_correction_T_min     0.95865
_exptl_absorpt_correction_T_max     0.99771
_exptl_special_details
;
;
_diffrn_ambient_temperature     90
_diffrn_radiation_type     MoK\a
_diffrn_radiation_wavelength     0.71073
_diffrn_radiation_source     'fine-focus rotating anode'
_diffrn_radiation_monochromator     'confocal'
_diffrn_measurement_device_type
                                  'Rigaku AFC8 diffractometer with Saturn70 CCD'
_diffrn_measurement_method     '\w-scan'
_diffrn_detector_area_resol_mean     28.5714
_diffrn_reflns_number     7074
_diffrn_reflns_av_R_equivalents     0.0398
_diffrn_reflns_av_sigmaI/netI     0.0813
_diffrn_reflns_theta_min     1.35
_diffrn_reflns_theta_max     27.52
_diffrn_reflns_theta_full     27.52
_diffrn_measured_fraction_theta_max     0.994
_diffrn_measured_fraction_theta_full     0.994
_diffrn_reflns_limit_h_min     -17
_diffrn_reflns_limit_h_max     15
_diffrn_reflns_limit_k_min     -7
_diffrn_reflns_limit_k_max     6
_diffrn_reflns_limit_l_min     -19
_diffrn_reflns_limit_l_max     19
_diffrn_standards_number     0
_diffrn_standards_interval_count     ?
_diffrn_standards_interval_time     ?
_diffrn_standards_decay_%     ?
_refine_special_details
;
Refinement of <i>F</i>^2^ against all reflections. The weighted <i>R</i>-factor
<i>wR</i> and goodness of fit <i>S</i> are based on <i>F</i>^2^, conventional
<i>R</i>-factors <i>R</i> are based on <i>F</i>, with <i>F</i> set to zero for
negative <i>F</i>^2^. The threshold expression of <i>F</i>^2^ >
2\s(<i>F</i>^2^) is used only for calculating <i>R</i>-factors(gt) <i>etc</i>.
and is not relevant to the choice of reflections for refinement.
<i>R</i>-factors based on <i>F</i>^2^ are statistically about twice as large
as those based on <i>F</i>, and <i>R</i>- factors based on all data will be
even larger.
;
_reflns_number_total     4965
_reflns_number_gt     3970
_reflns_threshold_expression     I>2\s(I)
_refine_ls_structure_factor_coef     Fsqd
_refine_ls_matrix_type     full
_refine_ls_R_factor_all     0.0779
_refine_ls_R_factor_gt     0.0578
_refine_ls_wR_factor_gt     0.1481
_refine_ls_wR_factor_ref     0.1673
_refine_ls_goodness_of_fit_ref     1.028
_refine_ls_restrained_S_all     1.027
_refine_ls_number_reflns     4965
_refine_ls_number_parameters     353
_refine_ls_number_restraints     31
_refine_ls_hydrogen_treatment     constr
_refine_ls_weighting_scheme     calc
_refine_ls_weighting_details
                 'calc w=1/[\s^2^(Fo^2^)+(0.0942P)^2^] where P=(Fo^2^+2Fc^2^)/3'
_atom_sites_solution_hydrogens     geom
_atom_sites_solution_primary     direct
_atom_sites_solution_secondary     difmap
_refine_ls_shift/su_max     0.011
_refine_ls_shift/su_mean     0.000
_refine_diff_density_max     0.326
_refine_diff_density_min     -0.342
_refine_ls_extinction_method     none
_refine_ls_extinction_coef     ?
_refine_ls_abs_structure_details     'Flack (1983), 1983 Friedel pairs'
_refine_ls_abs_structure_Flack     0.05(11)
loop_
    _atom_type_symbol
    _atom_type_description
    _atom_type_scat_dispersion_real
    _atom_type_scat_dispersion_imag
    _atom_type_scat_source
    'C' 'C' 0.0033 0.0016
                         'International Tables Vol C Tables 4.2.6.8 and 6.1.1.4'
    'H' 'H' 0.0000 0.0000
                         'International Tables Vol C Tables 4.2.6.8 and 6.1.1.4'
    'N' 'N' 0.0061 0.0033
                         'International Tables Vol C Tables 4.2.6.8 and 6.1.1.4'
    'O' 'O' 0.0106 0.0060
                         'International Tables Vol C Tables 4.2.6.8 and 6.1.1.4'
    'S' 'S' 0.1246 0.1234
                         'International Tables Vol C Tables 4.2.6.8 and 6.1.1.4'
_computing_data_collection
;
CrystalClear SM (Rigaku/MSC, 2005)
;
_computing_cell_refinement     'HKL2000 (Otwinowski & Minor, 1997)'
_computing_data_reduction     'HKL2000'
_computing_structure_solution     'SIR2004 (Burla <i>et al.</i>,  2005)'
_computing_structure_refinement     'SHELXL97 (Sheldrick, 2008)'
_computing_molecular_graphics     'ORTEP-3 for Windows (Farrugia, 1997)'
_computing_publication_material     'SHELXL97 (Sheldrick, 2008)'
loop_
    _atom_site_type_symbol
    _atom_site_label
    _atom_site_fract_x
    _atom_site_fract_y
    _atom_site_fract_z
    _atom_site_U_iso_or_equiv
    _atom_site_adp_type
    _atom_site_calc_flag
    _atom_site_refinement_flags
    _atom_site_occupancy
    _atom_site_disorder_assembly
    _atom_site_disorder_group
    S S1 0.34405(4) 0.61596(13) 0.35271(4) 0.03602(14) Uani d D 1 . .
    O O1 0.16119(10) 0.6528(3) 0.30101(9) 0.0265(3) Uani d . 1 . .
    O O2 0.07008(11) 0.0779(3) 0.44133(9) 0.0280(4) Uani d . 1 A .
    O O3 -0.06858(11) 0.3322(3) 0.31331(10) 0.0294(4) Uani d . 1 A .
    H H3O -0.1054 0.3031 0.3555 0.035 Uiso calc R 1 . .
    O O4 0.05569(11) 0.9160(3) 0.17927(9) 0.0272(4) Uani d . 1 A .
    O O5 0.16411(12) -0.1618(3) 0.52679(10) 0.0333(4) Uani d . 1 A .
    N N1 0.22987(13) 0.1425(3) 0.44686(11) 0.0266(4) Uani d . 1 A .
    C C1 0.23048(16) 0.4742(4) 0.32615(15) 0.0268(5) Uani d . 1 A .
    H H1 0.2383 0.3602 0.2763 0.032 Uiso calc R 1 . .
    C C2 0.18671(15) 0.3529(4) 0.40565(13) 0.0245(5) Uani d . 1 . .
    H H2 0.1728 0.4714 0.4526 0.029 Uiso calc R 1 A .
    C C3 0.09332(16) 0.2431(4) 0.37230(13) 0.0254(5) Uani d . 1 A .
    H H3 0.1076 0.1517 0.3174 0.030 Uiso calc R 1 . .
    C C4 0.01933(15) 0.4275(4) 0.34745(13) 0.0247(5) Uani d . 1 . .
    H H4 0.0072 0.5329 0.3991 0.030 Uiso calc R 1 A .
    C C5 0.06745(15) 0.5641(4) 0.27204(13) 0.0240(5) Uani d . 1 A .
    H H5 0.0760 0.4565 0.2203 0.029 Uiso calc R 1 . .
    C C6 0.00733(16) 0.7723(4) 0.24210(14) 0.0259(5) Uani d . 1 . .
    H H61 -0.0544 0.7155 0.2149 0.031 Uiso calc R 1 A .
    H H62 -0.0084 0.8683 0.2946 0.031 Uiso calc R 1 . .
    C C7 0.15701(17) 0.0048(4) 0.47591(14) 0.0293(5) Uani d . 1 . .
    C C8A 0.39021(14) 0.6625(6) 0.24481(13) 0.0433(7) Uani d PD 0.624(3) A 1
    C C9A 0.3372(2) 0.7700(7) 0.17667(14) 0.0450(10) Uani d PD 0.624(3) A 1
    H H9A 0.2725 0.8185 0.1862 0.054 Uiso calc PR 0.624(3) A 1
    C C10A 0.37834(16) 0.8070(8) 0.09447(18) 0.0571(11) Uani d PD 0.624(3) A 1
    H H10A 0.3428 0.8712 0.0453 0.068 Uiso calc PR 0.624(3) A 1
    C C11A 0.47501(18) 0.7437(8) 0.0892(2) 0.0800(12) Uani d PD 0.624(3) A 1
    H H11A 0.5053 0.7669 0.0339 0.096 Uiso calc PR 0.624(3) A 1
    C C12A 0.5310(2) 0.6490(10) 0.15830(17) 0.094(2) Uani d PD 0.624(3) A 1
    H H12A 0.5972 0.6115 0.1502 0.113 Uiso calc PR 0.624(3) A 1
    C C13A 0.48825(16) 0.6104(10) 0.2395(2) 0.0628(13) Uani d PD 0.624(3) A 1
    H H13A 0.5243 0.5510 0.2892 0.075 Uiso calc PR 0.624(3) A 1
    C C8B 0.3898(2) 0.6505(5) 0.24391(14) 0.0433(7) Uani d PD 0.376(3) A 2
    C C9B 0.3554(3) 0.8270(7) 0.18792(19) 0.0450(10) Uani d PD 0.376(3) A 2
    H H9B 0.3031 0.9236 0.2052 0.054 Uiso calc PR 0.376(3) A 2
    C C10B 0.3982(3) 0.8608(9) 0.1063(2) 0.0571(11) Uani d PD 0.376(3) A 2
    H H10B 0.3778 0.9961 0.0740 0.068 Uiso calc PR 0.376(3) A 2
    C C11B 0.4669(4) 0.7218(6) 0.0659(3) 0.0800(12) Uani d PD 0.376(3) A 2
    H H11B 0.4979 0.7616 0.0124 0.096 Uiso calc PR 0.376(3) A 2
    C C12B 0.4845(4) 0.5173(8) 0.1138(2) 0.094(2) Uani d PD 0.376(3) A 2
    H H12B 0.5231 0.3964 0.0896 0.113 Uiso calc PR 0.376(3) A 2
    C C13B 0.4453(3) 0.4903(8) 0.1974(2) 0.0628(13) Uani d PD 0.376(3) A 2
    H H13B 0.4580 0.3449 0.2263 0.075 Uiso calc PR 0.376(3) A 2
    C C14 0.323625(11) 0.13833(2) 0.49395(2) 0.0290(5) Uani d D 1 . .
    H H141 0.3748 0.1717 0.4509 0.035 Uiso calc R 1 A 3
    H H142 0.3350 -0.0217 0.5175 0.035 Uiso calc R 1 A 3
    C C15A 0.333196(11) 0.31100(2) 0.56988(2) 0.0311(5) Uani d PRD 0.526(3) A 3
    C C16A 0.410308(11) 0.46761(2) 0.56994(2) 0.0464(11) Uani d PRD 0.526(3) A 3
    H H16A 0.4574 0.4574 0.5252 0.056 Uiso calc PR 0.526(3) A 3
    C C17A 0.4187(2) 0.6396(6) 0.63559(18) 0.0654(15) Uani d PD 0.526(3) A 3
    H H17A 0.4742 0.7381 0.6368 0.078 Uiso calc PR 0.526(3) A 3
    C C18A 0.34885(18) 0.6723(6) 0.6995(2) 0.0455(12) Uani d PD 0.526(3) A 3
    H H18A 0.3538 0.7955 0.7419 0.055 Uiso calc PR 0.526(3) A 3
    C C19A 0.2716(2) 0.5160(5) 0.6983(2) 0.0371(7) Uani d PD 0.526(3) A 3
    H H19A 0.2237 0.5283 0.7422 0.045 Uiso calc PR 0.526(3) A 3
    C C20A 0.2633(2) 0.3421(6) 0.63375(17) 0.0306(5) Uani d PD 0.526(3) A 3
    H H20A 0.2084 0.2417 0.6332 0.037 Uiso calc PR 0.526(3) A 3
    C C15B 0.33272(2) 0.30995(3) 0.57017(3) 0.0311(5) Uani d PD 0.474(3) A 4
    C C16B 0.42307(17) 0.4031(7) 0.5928(2) 0.0464(11) Uani d PD 0.474(3) A 4
    H H16B 0.4764 0.3710 0.5561 0.056 Uiso calc PR 0.474(3) A 4
    C C17B 0.4369(2) 0.5420(9) 0.6679(2) 0.0654(15) Uani d PD 0.474(3) A 4
    H H17B 0.4978 0.6131 0.6812 0.078 Uiso calc PR 0.474(3) A 4
    C C18B 0.35861(16) 0.5736(9) 0.7230(3) 0.0455(12) Uani d PD 0.474(3) A 4
    H H18B 0.3673 0.6613 0.7763 0.055 Uiso calc PR 0.474(3) A 4
    C C19B 0.2680(2) 0.4799(6) 0.7020(2) 0.0371(7) Uani d PD 0.474(3) A 4
    H H19B 0.2147 0.5114 0.7388 0.045 Uiso calc PR 0.474(3) A 4
    C C20B 0.25570(19) 0.3397(8) 0.62686(19) 0.0306(5) Uani d PD 0.474(3) A 4
    H H20B 0.1954 0.2652 0.6144 0.037 Uiso calc PR 0.474(3) A 4
    C C21 0.0574(2) 0.8149(4) 0.09276(14) 0.0355(6) Uani d . 1 . .
    H H211 -0.0091 0.8092 0.0667 0.043 Uiso calc R 1 A .
    H H212 0.0824 0.6525 0.0967 0.043 Uiso calc R 1 . .
    C C22 0.12116(17) 0.9594(4) 0.03426(14) 0.0297(5) Uani d . 1 A .
    C C23 0.13491(18) 0.8889(5) -0.05315(14) 0.0359(6) Uani d . 1 . .
    H H23 0.1038 0.7511 -0.0749 0.043 Uiso calc R 1 A .
    C C24 0.1933(2) 1.0167(5) -0.10881(16) 0.0434(7) Uani d . 1 A .
    H H24 0.2033 0.9649 -0.1679 0.052 Uiso calc R 1 . .
    C C25 0.2369(2) 1.2195(6) -0.07797(18) 0.0572(9) Uani d . 1 . .
    H H25 0.2758 1.3094 -0.1164 0.069 Uiso calc R 1 A .
    C C26 0.2243(2) 1.2937(6) 0.0092(2) 0.0610(9) Uani d . 1 A .
    H H26 0.2543 1.4335 0.0304 0.073 Uiso calc R 1 . .
    C C27 0.1669(2) 1.1598(5) 0.06496(15) 0.0405(7) Uani d . 1 . .
    H H27 0.1592 1.2074 0.1249 0.049 Uiso calc R 1 A .
loop_
    _atom_site_aniso_label
    _atom_site_aniso_U_11
    _atom_site_aniso_U_22
    _atom_site_aniso_U_33
    _atom_site_aniso_U_12
    _atom_site_aniso_U_13
    _atom_site_aniso_U_23
    S1 0.0211(2) 0.0387(3) 0.0481(3) -0.0025(3) -0.0012(2) 0.0103(3)
    O1 0.0172(6) 0.0286(7) 0.0336(7) -0.0016(6) 0.0000(6) 0.0039(6)
    O2 0.0292(7) 0.0257(8) 0.0292(7) -0.0036(6) 0.0067(6) 0.0029(6)
    O3 0.0201(7) 0.0382(8) 0.0299(7) -0.0081(7) 0.0018(6) -0.0026(7)
    O4 0.0296(8) 0.0303(7) 0.0216(6) -0.0015(7) 0.0019(6) -0.0008(6)
    O5 0.0404(9) 0.0290(8) 0.0311(7) 0.0043(7) 0.0105(7) 0.0035(6)
    N1 0.0280(9) 0.0252(8) 0.0268(8) 0.0022(8) 0.0026(7) 0.0008(7)
    C1 0.0191(10) 0.0263(10) 0.0350(11) 0.0010(9) 0.0003(9) 0.0046(9)
    C2 0.0233(10) 0.0238(10) 0.0264(9) -0.0009(9) 0.0026(8) -0.0017(8)
    C3 0.0256(10) 0.0274(10) 0.0235(9) -0.0059(9) 0.0064(8) -0.0023(8)
    C4 0.0214(10) 0.0303(10) 0.0224(9) -0.0066(9) 0.0024(8) -0.0031(8)
    C5 0.0201(9) 0.0282(11) 0.0238(9) -0.0028(8) 0.0004(8) -0.0008(8)
    C6 0.0203(10) 0.0303(11) 0.0270(10) -0.0034(9) 0.0003(9) 0.0005(8)
    C7 0.0348(12) 0.0273(10) 0.0263(10) 0.0019(10) 0.0079(9) -0.0019(8)
    C8A 0.0235(11) 0.0399(13) 0.0672(15) 0.0004(11) 0.0129(11) 0.0111(12)
    C9A 0.0326(17) 0.060(2) 0.0426(15) -0.0028(18) 0.0067(14) -0.0048(16)
    C10A 0.059(2) 0.069(3) 0.0444(16) -0.024(2) 0.0153(17) -0.0122(18)
    C11A 0.085(2) 0.078(2) 0.080(2) -0.016(2) 0.0654(18) -0.004(2)
    C12A 0.044(2) 0.116(5) 0.125(4) 0.012(3) 0.049(2) 0.001(4)
    C13A 0.0211(17) 0.092(3) 0.076(3) 0.001(2) 0.0054(17) 0.002(3)
    C8B 0.0235(11) 0.0399(13) 0.0672(15) 0.0004(11) 0.0129(11) 0.0111(12)
    C9B 0.0326(17) 0.060(2) 0.0426(15) -0.0028(18) 0.0067(14) -0.0048(16)
    C10B 0.059(2) 0.069(3) 0.0444(16) -0.024(2) 0.0153(17) -0.0122(18)
    C11B 0.085(2) 0.078(2) 0.080(2) -0.016(2) 0.0654(18) -0.004(2)
    C12B 0.044(2) 0.116(5) 0.125(4) 0.012(3) 0.049(2) 0.001(4)
    C13B 0.0211(17) 0.092(3) 0.076(3) 0.001(2) 0.0054(17) 0.002(3)
    C14 0.0238(9) 0.0316(11) 0.0317(10) 0.0071(10) 0.0045(8) 0.0026(10)
    C15A 0.0252(11) 0.0408(12) 0.0271(10) 0.0066(10) -0.0008(9) 0.0045(9)
    C16A 0.0222(14) 0.095(3) 0.0218(16) -0.0046(18) -0.0064(13) -0.003(2)
    C17A 0.0294(17) 0.134(4) 0.033(2) -0.021(2) -0.0030(17) -0.025(2)
    C18A 0.0459(18) 0.061(3) 0.0296(17) -0.009(2) 0.0044(15) -0.0054(18)
    C19A 0.0285(12) 0.0524(17) 0.0306(11) -0.0031(12) 0.0037(10) -0.0021(11)
    C20A 0.0249(11) 0.0373(12) 0.0296(11) 0.0044(10) -0.0006(10) 0.0028(10)
    C15B 0.0252(11) 0.0408(12) 0.0271(10) 0.0066(10) -0.0008(9) 0.0045(9)
    C16B 0.0222(14) 0.095(3) 0.0218(16) -0.0046(18) -0.0064(13) -0.003(2)
    C17B 0.0294(17) 0.134(4) 0.033(2) -0.021(2) -0.0030(17) -0.025(2)
    C18B 0.0459(18) 0.061(3) 0.0296(17) -0.009(2) 0.0044(15) -0.0054(18)
    C19B 0.0285(12) 0.0524(17) 0.0306(11) -0.0031(12) 0.0037(10) -0.0021(11)
    C20B 0.0249(11) 0.0373(12) 0.0296(11) 0.0044(10) -0.0006(10) 0.0028(10)
    C21 0.0492(14) 0.0344(11) 0.0231(10) -0.0067(11) 0.0037(10) -0.0035(9)
    C22 0.0289(11) 0.0328(11) 0.0275(10) 0.0072(10) 0.0006(9) 0.0023(9)
    C23 0.0359(12) 0.0443(13) 0.0275(10) 0.0135(11) 0.0000(10) 0.0008(10)
    C24 0.0365(13) 0.0675(16) 0.0263(11) 0.0197(13) 0.0039(10) 0.0069(11)
    C25 0.0511(17) 0.087(2) 0.0340(13) -0.0145(17) 0.0034(13) 0.0172(14)
    C26 0.068(2) 0.0681(19) 0.0474(15) -0.0265(17) 0.0064(15) 0.0103(14)
    C27 0.0449(14) 0.0462(14) 0.0305(11) -0.0062(12) 0.0009(11) 0.0041(11)
_geom_special_details
;
All e.s.d.'s (except the e.s.d. in the dihedral angle between two l.s. planes)
are estimated using the full covariance matrix. The cell e.s.d.'s are taken
into account individually in the estimation of e.s.d.'s in distances, angles
and torsion angles; correlations between e.s.d.'s in cell parameters are only
used when they are defined by crystal symmetry. An approximate (isotropic)
treatment of cell e.s.d.'s is used for estimating e.s.d.'s involving l.s.
planes.
;
loop_
    _geom_bond_atom_site_label_1
    _geom_bond_atom_site_label_2
    _geom_bond_site_symmetry_2
    _geom_bond_distance
    _geom_bond_publ_flag
    S1 C8A . 1.7791(19) ?
    S1 C8B . 1.781(2) ?
    S1 C1 . 1.801(2) ?
    O1 C1 . 1.441(3) ?
    O1 C5 . 1.447(2) ?
    O2 C7 . 1.362(3) ?
    O2 C3 . 1.444(2) ?
    O3 C4 . 1.415(3) ?
    O3 H3O . 0.8400 ?
    O4 C21 . 1.424(3) ?
    O4 C6 . 1.430(3) ?
    O5 C7 . 1.222(3) ?
    N1 C7 . 1.358(3) ?
    N1 C14 . 1.4604(18) ?
    N1 C2 . 1.470(3) ?
    C1 C2 . 1.520(3) ?
    C1 H1 . 1.0000 ?
    C2 C3 . 1.508(3) ?
    C2 H2 . 1.0000 ?
    C3 C4 . 1.507(3) ?
    C3 H3 . 1.0000 ?
    C4 C5 . 1.541(3) ?
    C4 H4 . 1.0000 ?
    C5 C6 . 1.511(3) ?
    C5 H5 . 1.0000 ?
    C6 H61 . 0.9900 ?
    C6 H62 . 0.9900 ?
    C8A C9A . 1.387(2) ?
    C8A C13A . 1.391(2) ?
    C9A C10A . 1.390(2) ?
    C9A H9A . 0.9500 ?
    C10A C11A . 1.388(2) ?
    C10A H10A . 0.9500 ?
    C11A C12A . 1.388(3) ?
    C11A H11A . 0.9500 ?
    C12A C13A . 1.388(3) ?
    C12A H12A . 0.9500 ?
    C13A H13A . 0.9500 ?
    C8B C9B . 1.388(3) ?
    C8B C13B . 1.393(3) ?
    C9B C10B . 1.390(3) ?
    C9B H9B . 0.9500 ?
    C10B C11B . 1.389(3) ?
    C10B H10B . 0.9500 ?
    C11B C12B . 1.389(3) ?
    C11B H11B . 0.9500 ?
    C12B C13B . 1.390(3) ?
    C12B H12B . 0.9500 ?
    C13B H13B . 0.9500 ?
    C14 C15B . 1.5099(4) ?
    C14 C15A . 1.5110(4) ?
    C14 H141 . 0.9900 ?
    C14 H142 . 0.9900 ?
    C15A C16A . 1.3900(2) ?
    C15A C20A . 1.391(2) ?
    C16A C17A . 1.394(2) ?
    C16A H16A . 0.9500 ?
    C17A C18A . 1.393(3) ?
    C17A H17A . 0.9500 ?
    C18A C19A . 1.390(3) ?
    C18A H18A . 0.9500 ?
    C19A C20A . 1.390(3) ?
    C19A H19A . 0.9500 ?
    C20A H20A . 0.9500 ?
    C15B C16B . 1.391(2) ?
    C15B C20B . 1.391(2) ?
    C16B C17B . 1.389(3) ?
    C16B H16B . 0.9500 ?
    C17B C18B . 1.391(3) ?
    C17B H17B . 0.9500 ?
    C18B C19B . 1.390(3) ?
    C18B H18B . 0.9500 ?
    C19B C20B . 1.390(3) ?
    C19B H19B . 0.9500 ?
    C20B H20B . 0.9500 ?
    C21 C22 . 1.507(3) ?
    C21 H211 . 0.9900 ?
    C21 H212 . 0.9900 ?
    C22 C27 . 1.379(3) ?
    C22 C23 . 1.393(3) ?
    C23 C24 . 1.385(4) ?
    C23 H23 . 0.9500 ?
    C24 C25 . 1.379(4) ?
    C24 H24 . 0.9500 ?
    C25 C26 . 1.393(4) ?
    C25 H25 . 0.9500 ?
    C26 C27 . 1.397(4) ?
    C26 H26 . 0.9500 ?
    C27 H27 . 0.9500 ?
loop_
    _geom_angle_atom_site_label_1
    _geom_angle_atom_site_label_2
    _geom_angle_atom_site_label_3
    _geom_angle_site_symmetry_1
    _geom_angle_site_symmetry_3
    _geom_angle
    _geom_angle_publ_flag
    C8A S1 C1 . . 101.28(11) ?
    C8B S1 C1 . . 100.03(13) ?
    C1 O1 C5 . . 114.53(15) ?
    C7 O2 C3 . . 105.30(16) ?
    C4 O3 H3O . . 109.5 ?
    C21 O4 C6 . . 113.05(17) ?
    C7 N1 C14 . . 119.35(15) ?
    C7 N1 C2 . . 108.16(17) ?
    C14 N1 C2 . . 124.26(15) ?
    O1 C1 C2 . . 104.63(16) ?
    O1 C1 S1 . . 108.08(14) ?
    C2 C1 S1 . . 113.07(15) ?
    O1 C1 H1 . . 110.3 ?
    C2 C1 H1 . . 110.3 ?
    S1 C1 H1 . . 110.3 ?
    N1 C2 C3 . . 97.80(16) ?
    N1 C2 C1 . . 122.53(17) ?
    C3 C2 C1 . . 106.35(17) ?
    N1 C2 H2 . . 109.7 ?
    C3 C2 H2 . . 109.7 ?
    C1 C2 H2 . . 109.7 ?
    O2 C3 C4 . . 118.12(17) ?
    O2 C3 C2 . . 103.64(16) ?
    C4 C3 C2 . . 111.22(17) ?
    O2 C3 H3 . . 107.8 ?
    C4 C3 H3 . . 107.8 ?
    C2 C3 H3 . . 107.8 ?
    O3 C4 C3 . . 113.12(17) ?
    O3 C4 C5 . . 108.03(16) ?
    C3 C4 C5 . . 103.43(16) ?
    O3 C4 H4 . . 110.7 ?
    C3 C4 H4 . . 110.7 ?
    C5 C4 H4 . . 110.7 ?
    O1 C5 C6 . . 107.21(16) ?
    O1 C5 C4 . . 110.79(16) ?
    C6 C5 C4 . . 111.84(17) ?
    O1 C5 H5 . . 109.0 ?
    C6 C5 H5 . . 109.0 ?
    C4 C5 H5 . . 109.0 ?
    O4 C6 C5 . . 112.61(17) ?
    O4 C6 H61 . . 109.1 ?
    C5 C6 H61 . . 109.1 ?
    O4 C6 H62 . . 109.1 ?
    C5 C6 H62 . . 109.1 ?
    H61 C6 H62 . . 107.8 ?
    O5 C7 N1 . . 127.1(2) ?
    O5 C7 O2 . . 122.2(2) ?
    N1 C7 O2 . . 110.73(18) ?
    C9A C8A C13A . . 123.2(2) ?
    C9A C8A S1 . . 123.05(17) ?
    C13A C8A S1 . . 113.15(17) ?
    C8A C9A C10A . . 120.3(3) ?
    C8A C9A H9A . . 119.9 ?
    C10A C9A H9A . . 119.9 ?
    C11A C10A C9A . . 115.3(3) ?
    C11A C10A H10A . . 122.4 ?
    C9A C10A H10A . . 122.4 ?
    C12A C11A C10A . . 125.3(3) ?
    C12A C11A H11A . . 117.4 ?
    C10A C11A H11A . . 117.4 ?
    C11A C12A C13A . . 118.6(3) ?
    C11A C12A H12A . . 120.7 ?
    C13A C12A H12A . . 120.7 ?
    C12A C13A C8A . . 117.0(3) ?
    C12A C13A H13A . . 121.5 ?
    C8A C13A H13A . . 121.5 ?
    C9B C8B C13B . . 110.8(3) ?
    C9B C8B S1 . . 120.9(2) ?
    C13B C8B S1 . . 127.1(2) ?
    C8B C9B C10B . . 119.3(3) ?
    C8B C9B H9B . . 120.3 ?
    C10B C9B H9B . . 120.3 ?
    C11B C10B C9B . . 128.2(4) ?
    C11B C10B H10B . . 115.9 ?
    C9B C10B H10B . . 115.9 ?
    C10B C11B C12B . . 111.4(4) ?
    C10B C11B H11B . . 124.3 ?
    C12B C11B H11B . . 124.3 ?
    C11B C12B C13B . . 119.7(4) ?
    C11B C12B H12B . . 120.2 ?
    C13B C12B H12B . . 120.2 ?
    C12B C13B C8B . . 127.9(4) ?
    C12B C13B H13B . . 116.1 ?
    C8B C13B H13B . . 116.1 ?
    N1 C14 C15B . . 114.39(7) ?
    N1 C14 C15A . . 114.53(7) ?
    N1 C14 H141 . . 108.6 ?
    N1 C14 H142 . . 108.6 ?
    C16A C15A C20A . . 117.64(13) ?
    C16A C15A C14 . . 118.1 ?
    C20A C15A C14 . . 123.79(12) ?
    C15A C16A C17A . . 120.10(12) ?
    C15A C16A H16A . . 119.9 ?
    C17A C16A H16A . . 119.9 ?
    C18A C17A C16A . . 122.5(3) ?
    C18A C17A H17A . . 118.8 ?
    C16A C17A H17A . . 118.8 ?
    C19A C18A C17A . . 116.8(3) ?
    C19A C18A H18A . . 121.6 ?
    C17A C18A H18A . . 121.6 ?
    C18A C19A C20A . . 121.1(3) ?
    C18A C19A H19A . . 119.5 ?
    C20A C19A H19A . . 119.5 ?
    C19A C20A C15A . . 121.8(3) ?
    C19A C20A H20A . . 119.1 ?
    C15A C20A H20A . . 119.1 ?
    C16B C15B C20B . . 119.96(18) ?
    C16B C15B C14 . . 119.31(13) ?
    C20B C15B C14 . . 119.65(14) ?
    C17B C16B C15B . . 121.4(2) ?
    C17B C16B H16B . . 119.3 ?
    C15B C16B H16B . . 119.3 ?
    C16B C17B C18B . . 117.7(3) ?
    C16B C17B H17B . . 121.1 ?
    C18B C17B H17B . . 121.1 ?
    C19B C18B C17B . . 121.6(3) ?
    C19B C18B H18B . . 119.2 ?
    C17B C18B H18B . . 119.2 ?
    C18B C19B C20B . . 119.7(3) ?
    C18B C19B H19B . . 120.1 ?
    C20B C19B H19B . . 120.1 ?
    C19B C20B C15B . . 119.3(3) ?
    C19B C20B H20B . . 120.4 ?
    C15B C20B H20B . . 120.4 ?
    O4 C21 C22 . . 109.66(19) ?
    O4 C21 H211 . . 109.7 ?
    C22 C21 H211 . . 109.7 ?
    O4 C21 H212 . . 109.7 ?
    C22 C21 H212 . . 109.7 ?
    H211 C21 H212 . . 108.2 ?
    C27 C22 C23 . . 118.9(2) ?
    C27 C22 C21 . . 121.8(2) ?
    C23 C22 C21 . . 119.3(2) ?
    C24 C23 C22 . . 121.0(2) ?
    C24 C23 H23 . . 119.5 ?
    C22 C23 H23 . . 119.5 ?
    C25 C24 C23 . . 119.6(2) ?
    C25 C24 H24 . . 120.2 ?
    C23 C24 H24 . . 120.2 ?
    C24 C25 C26 . . 120.5(3) ?
    C24 C25 H25 . . 119.8 ?
    C26 C25 H25 . . 119.8 ?
    C25 C26 C27 . . 119.1(3) ?
    C25 C26 H26 . . 120.4 ?
    C27 C26 H26 . . 120.4 ?
    C22 C27 C26 . . 120.9(2) ?
    C22 C27 H27 . . 119.5 ?
    C26 C27 H27 . . 119.5 ?
loop_
    _geom_torsion_atom_site_label_1
    _geom_torsion_atom_site_label_2
    _geom_torsion_atom_site_label_3
    _geom_torsion_atom_site_label_4
    _geom_torsion_site_symmetry_1
    _geom_torsion_site_symmetry_2
    _geom_torsion_site_symmetry_3
    _geom_torsion_site_symmetry_4
    _geom_torsion
    _geom_torsion_publ_flag
    O1 C1 C2 C3 . . . . 63.0(2) ?
    C1 C2 C3 C4 . . . . -68.1(2) ?
    C2 C3 C4 C5 . . . . 61.6(2) ?
    C3 C4 C5 O1 . . . . -55.9(2) ?
    C4 C5 O1 C1 . . . . 61.9(2) ?
    C5 O1 C1 C2 . . . . -63.1(2) ?
    C5 O1 C1 S1 . . . . 176.16(12) ?
    C8A S1 C1 O1 . . . . -80.49(16) ?
    C8B S1 C1 O1 . . . . -82.40(16) ?
    C8A S1 C1 C2 . . . . 164.18(16) ?
    C8B S1 C1 C2 . . . . 162.27(16) ?
    C7 N1 C2 C3 . . . . -30.61(19) ?
    C14 N1 C2 C3 . . . . -178.55(14) ?
    C7 N1 C2 C1 . . . . -145.7(2) ?
    C14 N1 C2 C1 . . . . 66.3(2) ?
    O1 C1 C2 N1 . . . . 173.76(17) ?
    S1 C1 C2 N1 . . . . -68.9(2) ?
    S1 C1 C2 C3 . . . . -179.65(14) ?
    C7 O2 C3 C4 . . . . -154.83(18) ?
    C7 O2 C3 C2 . . . . -31.33(19) ?
    N1 C2 C3 O2 . . . . 36.67(17) ?
    C1 C2 C3 O2 . . . . 163.95(15) ?
    N1 C2 C3 C4 . . . . 164.59(15) ?
    O2 C3 C4 O3 . . . . -62.1(2) ?
    C2 C3 C4 O3 . . . . 178.25(15) ?
    O2 C3 C4 C5 . . . . -178.73(16) ?
    C1 O1 C5 C6 . . . . -175.85(16) ?
    O3 C4 C5 O1 . . . . -176.08(15) ?
    O3 C4 C5 C6 . . . . 64.4(2) ?
    C3 C4 C5 C6 . . . . -175.48(17) ?
    C21 O4 C6 C5 . . . . 75.1(2) ?
    O1 C5 C6 O4 . . . . 51.8(2) ?
    C4 C5 C6 O4 . . . . 173.44(16) ?
    C14 N1 C7 O5 . . . . -16.3(3) ?
    C2 N1 C7 O5 . . . . -166.1(2) ?
    C14 N1 C7 O2 . . . . 162.90(14) ?
    C2 N1 C7 O2 . . . . 13.1(2) ?
    C3 O2 C7 O5 . . . . -168.81(19) ?
    C3 O2 C7 N1 . . . . 12.0(2) ?
    C1 S1 C8A C9A . . . . 51.4(3) ?
    C1 S1 C8A C13A . . . . -136.9(3) ?
    C13A C8A C9A C10A . . . . 7.4(6) ?
    S1 C8A C9A C10A . . . . 178.2(3) ?
    C8A C9A C10A C11A . . . . -4.0(6) ?
    C9A C10A C11A C12A . . . . 0.1(7) ?
    C10A C11A C12A C13A . . . . 0.8(8) ?
    C11A C12A C13A C8A . . . . 2.2(8) ?
    C9A C8A C13A C12A . . . . -6.4(7) ?
    S1 C8A C13A C12A . . . . -178.0(4) ?
    C1 S1 C8B C9B . . . . 77.6(3) ?
    C1 S1 C8B C13B . . . . -88.4(4) ?
    C13B C8B C9B C10B . . . . -17.1(6) ?
    S1 C8B C9B C10B . . . . 174.8(3) ?
    C8B C9B C10B C11B . . . . 8.0(7) ?
    C9B C10B C11B C12B . . . . 6.1(8) ?
    C10B C11B C12B C13B . . . . -8.8(7) ?
    C11B C12B C13B C8B . . . . -2.0(8) ?
    C9B C8B C13B C12B . . . . 15.3(7) ?
    S1 C8B C13B C12B . . . . -177.6(4) ?
    C7 N1 C14 C15B . . . . -88.23(17) ?
    C2 N1 C14 C15B . . . . 56.42(17) ?
    C7 N1 C14 C15A . . . . -88.61(17) ?
    C2 N1 C14 C15A . . . . 56.03(17) ?
    N1 C14 C15A C16A . . . . -125.37(8) ?
    N1 C14 C15A C20A . . . . 46.43(19) ?
    C20A C15A C16A C17A . . . . 3.7(2) ?
    C14 C15A C16A C17A . . . . 176.01(17) ?
    C15A C16A C17A C18A . . . . -4.1(4) ?
    C16A C17A C18A C19A . . . . 3.4(5) ?
    C17A C18A C19A C20A . . . . -2.5(5) ?
    C18A C19A C20A C15A . . . . 2.4(5) ?
    C16A C15A C20A C19A . . . . -2.9(4) ?
    C14 C15A C20A C19A . . . . -174.7(2) ?
    N1 C14 C15B C16B . . . . -150.3(2) ?
    N1 C14 C15B C20B . . . . 41.6(2) ?
    C20B C15B C16B C17B . . . . -5.1(5) ?
    C14 C15B C16B C17B . . . . -173.2(3) ?
    C15B C16B C17B C18B . . . . 3.8(6) ?
    C16B C17B C18B C19B . . . . -3.1(7) ?
    C17B C18B C19B C20B . . . . 3.7(7) ?
    C18B C19B C20B C15B . . . . -4.8(6) ?
    C16B C15B C20B C19B . . . . 5.5(5) ?
    C14 C15B C20B C19B . . . . 173.5(3) ?
    C6 O4 C21 C22 . . . . -172.10(18) ?
    O4 C21 C22 C27 . . . . -1.1(3) ?
    O4 C21 C22 C23 . . . . 178.6(2) ?
    C27 C22 C23 C24 . . . . 0.0(4) ?
    C21 C22 C23 C24 . . . . -179.7(2) ?
    C22 C23 C24 C25 . . . . -1.4(4) ?
    C23 C24 C25 C26 . . . . 1.4(5) ?
    C24 C25 C26 C27 . . . . 0.0(5) ?
    C23 C22 C27 C26 . . . . 1.5(4) ?
    C21 C22 C27 C26 . . . . -178.8(3) ?
    C25 C26 C27 C22 . . . . -1.5(5) ?
loop_
    _geom_hbond_atom_site_label_D
    _geom_hbond_atom_site_label_H
    _geom_hbond_atom_site_label_A
    _geom_hbond_site_symmetry_A
    _geom_hbond_distance_DH
    _geom_hbond_distance_HA
    _geom_hbond_distance_DA
    _geom_hbond_angle_DHA
    O3 H3O O5 2_556 0.84 1.98 2.774(2) 158.0
data_global
_journal_date_recd_electronic     2008-08-11
_journal_date_accepted     2008-08-23
_journal_name_full     'Acta Crystallographica, Section E'
_journal_year     2008
_journal_volume     64
_journal_issue     10
_journal_page_first     o1868
_journal_page_last     o1868
_journal_paper_category     QO
_journal_coeditor_code     IS2324
_publ_contact_author_name     'Manabe, Shino'
_publ_contact_author_address
;
Advanced Science Institute
RIKEN
Hirosawa
Wako
Saitama 351-0198
Japan
;
_publ_contact_author_email     'smanabe@riken.jp'
_publ_contact_author_fax     '+81(48467)9432'
_publ_contact_author_phone     '+81(48462)4680'
_publ_section_title
;\
Phenyl 2-amino-<i>N</i>,6-<i>O</i>-dibenzyl-2,3-<i>N</i>,<i>O</i>-carbonyl-2-\
deoxy-1-thio-\b-<i>D</i>-glucopyranoside
;
loop_
    _publ_author_name
    _publ_author_footnote
    _publ_author_address
    'Manabe, Shino' .
;
Advanced Science Institute
RIKEN (The Institute of Physical and Chemical Research)
Hirosawa
Wako
Saitama 351-0198
Japan
;
    'Ishii, Kazuyuki' .
;
Advanced Science Institute
RIKEN (The Institute of Physical and Chemical Research)
Hirosawa
Wako
Saitama 351-0198
Japan
;
    'Hashizume, Daisuke' .
;
Advanced Technology Support Division
RIKEN (The Institute of Physical and Chemical Research)
Hirosawa
Wako
Saitama 351-0198
Japan
;
    'Ito, Yukishige' .
;
Advanced Science Institute
RIKEN (The Institute of Physical and Chemical Research)
Hirosawa
Wako
Saitama 351-0198
Japan
;
_publ_section_synopsis     .
