# Supplementary material for: Phenyl 2-amino-N,6-O-dibenzyl-2,3-N,O-carbonyl-2-de­oxy-1-thio-β-d-glucopyran­oside
Source: Acta Crystallogr Sect E Struct Rep Online. 2008 Sep 6;64(Pt 10):o1868. doi: 10.1107/S1600536808027189 (PMC2959351; doi:10.1107/S1600536808027189)
Supplement: Supplementary file 2 [file e-64-o1868-Isup2.hkl]

# 
# h,k,l, Fc-squared, Fo-squared, sigma(Fo-squared) and status flag 
# 
data_I
_shelx_title 'I' 
_shelx_refln_list_code          4 
_shelx_F_calc_maximum      106.27 
_exptl_crystal_F_000       504.00 
_reflns_d_resolution_high  0.7690 
 
loop_ 
 _symmetry_equiv_pos_as_xyz 
 'x, y, z' 
 '-x, y+1/2, -z' 
 
_cell_length_a    13.8166 
_cell_length_b     5.7008 
_cell_length_c    15.0425 
_cell_angle_alpha  90.000 
_cell_angle_beta   91.494 
_cell_angle_gamma  90.000 
 
_shelx_F_squared_multiplier     1.000 
 
loop_ 
 _refln_index_h 
 _refln_index_k 
 _refln_index_l 
 _refln_F_squared_calc 
 _refln_F_squared_meas 
 _refln_F_squared_sigma 
 _refln_observed_status 
   1  -7   0        8.66        6.19      3.15 o 
   2  -7   0       42.80       53.10      9.39 o 
   3  -7   0       32.10       29.25      7.58 o 
   4  -7   0        3.31       -1.62      5.88 o 
   5  -7   0       10.21        5.76      5.50 o 
   0  -6   0      209.25      221.50     24.31 o 
   1  -6   0       18.73       25.65      4.18 o 
   2  -6   0      215.94      224.08     15.95 o 
   3  -6   0      207.67      240.20     16.56 o 
   4  -6   0        6.36       12.45      3.41 o 
   5  -6   0       39.98       46.04      6.53 o 
   1  -5   0       32.97       32.66      4.00 o 
   2  -5   0       13.17        9.37      2.89 o 
   3  -5   0      125.71      123.66     11.73 o 
   4  -5   0        2.86        8.94      3.83 o 
   5  -5   0      165.94      172.74     15.56 o 
   6  -5   0       32.20       28.79      5.20 o 
   7  -5   0       49.37       49.06      8.08 o 
   8  -5   0        2.19       -2.86      7.26 o 
   9  -5   0       16.21        8.96      9.05 o 
   0  -4   0      613.39      569.97     35.58 o 
   1  -4   0       28.35       21.00      2.68 o 
   2  -4   0       39.02       35.50      3.25 o 
   3  -4   0      179.63      175.68      7.55 o 
   4  -4   0      233.41      213.15     10.95 o 
   5  -4   0       29.64       30.81      4.43 o 
   6  -4   0      163.49      168.37     13.93 o 
   8  -4   0      177.70      174.02     25.96 o 
   9  -4   0       33.30       45.61     12.84 o 
  10  -4   0      159.54      134.26     21.64 o 
  11  -4   0       55.53       35.82      8.30 o 
  12  -4   0       61.06       46.28      8.40 o 
  13  -4   0       33.21       25.56      7.58 o 
   1  -3   0      207.61      204.20      6.52 o 
   2  -3   0      150.14      157.55      5.49 o 
   3  -3   0      128.97      121.41      7.77 o 
   4  -3   0      215.18      203.62     14.65 o 
   5  -3   0     1091.23     1244.84     62.25 o 
   6  -3   0        1.22        6.37      5.23 o 
   7  -3   0       41.82       39.13     11.95 o 
   8  -3   0      100.10       81.01     13.72 o 
   9  -3   0       38.29       42.19      9.79 o 
  10  -3   0        1.11        4.04      5.71 o 
  11  -3   0      120.95      104.04     14.95 o 
  12  -3   0      120.07      126.84     16.50 o 
  13  -3   0       43.75       29.20     10.26 o 
  14  -3   0      136.42      131.01     18.69 o 
  15  -3   0        3.75       -2.18      4.05 o 
  16  -3   0       22.36       25.06      7.41 o 
   0  -2   0      214.02      184.54      9.95 o 
   1  -2   0     2077.43     2034.22     43.91 o 
   2  -2   0      146.78      151.72      7.67 o 
   3  -2   0      120.48      126.57      7.60 o 
   4  -2   0      315.78      289.83     13.91 o 
   5  -2   0       63.25       46.07     12.57 o 
   6  -2   0      370.56      450.77     35.35 o 
   7  -2   0      424.47      514.51     36.83 o 
   8  -2   0       26.97       20.68      6.35 o 
   9  -2   0      116.81      120.88     13.35 o 
  10  -2   0       61.33       64.08      9.67 o 
  11  -2   0        7.29       13.08      5.28 o 
  12  -2   0      191.89      203.98     20.37 o 
  13  -2   0       43.20       45.42      7.66 o 
  14  -2   0       43.71       33.74      8.95 o 
  15  -2   0        4.39        5.99      6.52 o 
  16  -2   0      123.28      121.38     16.10 o 
  17  -2   0        3.20       -0.78      5.19 o 
   1  -1   0       73.81       62.44      3.36 o 
   2  -1   0     6772.56     6308.81    164.79 o 
   4  -1   0      547.08      548.59     24.65 o 
   5  -1   0     1450.09     1602.63     59.18 o 
   6  -1   0       56.01       79.50      7.33 o 
   7  -1   0      321.62      357.88     26.75 o 
   8  -1   0      155.42      191.88     16.56 o 
   9  -1   0      244.89      308.65     23.84 o 
  10  -1   0      230.57      251.40     19.63 o 
  11  -1   0      151.77      187.88     16.19 o 
  12  -1   0      321.75      300.02     27.34 o 
  13  -1   0      146.43      165.51     16.50 o 
  14  -1   0       92.95       73.75     10.95 o 
  15  -1   0      184.49      200.42     23.14 o 
  16  -1   0        1.10        2.63      5.26 o 
  17  -1   0       25.17       23.01      7.97 o 
   1   0   0     2002.34     1811.66     71.13 o 
   2   0   0      232.96      243.39     10.40 o 
   3   0   0        6.67       17.63      5.09 o 
   4   0   0      498.37      524.33     23.36 o 
   5   0   0      118.69      149.23     10.55 o 
   6   0   0      330.99      335.23     21.12 o 
   7   0   0     1876.50     2162.76     83.27 o 
   8   0   0      140.13      156.04     13.68 o 
   9   0   0        9.35       23.19      7.12 o 
  10   0   0     1023.99     1164.71     65.44 o 
  11   0   0        1.07        0.20      4.03 o 
  12   0   0      941.22      981.80     66.96 o 
  13   0   0        2.57        2.53      4.18 o 
  14   0   0       72.03       82.51     13.78 o 
  15   0   0      136.51      129.06     16.58 o 
  16   0   0       17.87       24.97      6.60 o 
  17   0   0       82.02       63.13     13.35 o 
   1   1   0       68.59       62.43      4.68 o 
   2   1   0     6745.08     5922.97    218.92 o 
   3   1   0     6448.00     6211.48    166.34 o 
   4   1   0      559.74      520.43     34.92 o 
   6   1   0       56.92       57.94     29.80 o 
   8   1   0      146.18      180.63     17.10 o 
   9   1   0      245.92      312.58     24.10 o 
  10   1   0      226.58      238.52     20.12 o 
  11   1   0      154.57      155.97     13.46 o 
  12   1   0      315.67      337.23     26.55 o 
  13   1   0      144.86      163.81     20.03 o 
  14   1   0       95.22       83.52     12.82 o 
  15   1   0      183.33      190.53     22.17 o 
  16   1   0        1.13        0.77      4.95 o 
  17   1   0       25.06       22.01      8.06 o 
   1   2   0     2082.39     1959.95     91.06 o 
   2   2   0      147.97      156.81      8.47 o 
   3   2   0      128.69      134.63     12.58 o 
   4   2   0      318.21      281.10     20.80 o 
   5   2   0       63.38       61.93      5.23 o 
   6   2   0      378.08      383.14     18.15 o 
   7   2   0      430.53      474.61     20.91 o 
   8   2   0       27.16       24.42      3.19 o 
   9   2   0      120.30      126.68     13.09 o 
  10   2   0       60.40       66.75      7.62 o 
  11   2   0        7.67        2.95      5.72 o 
  12   2   0      195.51      217.95     19.38 o 
  13   2   0       39.56       52.21      8.46 o 
  14   2   0       42.49       44.33      8.53 o 
  15   2   0        4.19        4.11      4.73 o 
  16   2   0      125.01      146.78     17.49 o 
  17   2   0        3.02        6.29      5.49 o 
   1   3   0      202.50      183.90     16.00 o 
   2   3   0      157.57      172.72     10.95 o 
   3   3   0      127.48      116.47      6.94 o 
   4   3   0      208.23      186.20     10.15 o 
   5   3   0     1099.99     1154.94     41.92 o 
   6   3   0        1.00        1.09      1.88 o 
   7   3   0       44.25       45.62      4.14 o 
   8   3   0       96.94       80.48      6.43 o 
   9   3   0       37.54       33.79      6.16 o 
  10   3   0        1.30        1.38      5.35 o 
  11   3   0      117.13      102.25     13.10 o 
  12   3   0      123.44      145.56     15.82 o 
  13   3   0       44.41       41.47      9.65 o 
  14   3   0      137.61      157.64     21.10 o 
  15   3   0        3.87        2.17      6.08 o 
  16   3   0       22.31       24.85      7.04 o 
   2   4   0       39.72       39.27      6.34 o 
   3   4   0      175.38      163.74      7.05 o 
   4   4   0      234.85      223.58     10.51 o 
   5   4   0       29.04       24.93      4.17 o 
   6   4   0      165.42      143.87     15.60 o 
   7   4   0      320.97      347.83     24.65 o 
   8   4   0      177.39      168.67     14.63 o 
   9   4   0       34.46       37.16      7.23 o 
  10   4   0      159.34      149.48     13.66 o 
  11   4   0       54.70       51.96      9.53 o 
  12   4   0       59.81       49.11      9.13 o 
  13   4   0       33.23       33.46      8.93 o 
  14   4   0       52.34       70.89     11.10 o 
  15   4   0       69.28       73.16     14.84 o 
   4   5   0        3.00        0.38      3.62 o 
   5   5   0      165.19      180.79     10.69 o 
   6   5   0       32.61       34.13      3.59 o 
   7   5   0       48.01       37.68      7.87 o 
   8   5   0        1.60        9.50      5.23 o 
   9   5   0       15.75        8.44      5.05 o 
  10   5   0       12.12       12.91      5.65 o 
  11   5   0       32.43       31.46      8.79 o 
  12   5   0       57.90       70.52     12.82 o 
  13   5   0        6.32        5.76      4.78 o 
   6   6   0       69.47       67.24     10.60 o 
   7   6   0       31.92       42.27      9.82 o 
   8   6   0        8.53       14.57      5.74 o 
   9   6   0      112.68      160.03     22.69 o 
  10   6   0       24.89       19.79      6.86 o 
  -5  -7   1        3.12        2.84      4.86 o 
  -4  -7   1       24.39       42.31      8.87 o 
  -3  -7   1        3.27       -1.60      4.04 o 
  -2  -7   1       30.01       34.97     10.20 o 
  -1  -7   1        0.18        5.58      3.92 o 
   0  -7   1       32.42       29.15      7.31 o 
   1  -7   1        8.59        7.35      3.49 o 
   2  -7   1       16.02       11.78      4.10 o 
   3  -7   1       21.46       14.03      5.91 o 
   4  -7   1        8.84        4.55      4.66 o 
   5  -7   1        6.46        4.67      4.96 o 
  -6  -6   1       34.50       31.85      8.77 o 
  -5  -6   1       86.72      111.08     16.03 o 
  -4  -6   1      166.19      137.64     12.12 o 
  -3  -6   1       46.17       48.05      7.25 o 
  -2  -6   1       39.42       38.22      5.26 o 
  -1  -6   1      151.51      158.09     12.75 o 
   0  -6   1       38.16       42.56      6.05 o 
   1  -6   1       11.53       17.78      4.25 o 
   2  -6   1      145.16      138.71     11.53 o 
   3  -6   1      135.85      162.77     12.31 o 
   4  -6   1      127.14      126.49     11.70 o 
   5  -6   1       39.61       28.37      5.72 o 
   6  -6   1       47.72       29.73      6.01 o 
  -8  -5   1       95.46       66.84     16.12 o 
  -7  -5   1       39.89       10.15      7.81 o 
  -6  -5   1       81.56       73.56      9.30 o 
  -5  -5   1       97.20       92.29     10.34 o 
  -4  -5   1       52.66       45.80      5.14 o 
  -3  -5   1      316.53      313.47     17.94 o 
  -2  -5   1       17.48       16.63      3.34 o 
  -1  -5   1       25.08       27.84      4.14 o 
   0  -5   1       57.55       69.06      6.91 o 
   1  -5   1       95.49       87.72      9.03 o 
   2  -5   1      172.77      168.99     11.36 o 
   3  -5   1      132.18      120.54     12.55 o 
   4  -5   1       25.87       24.77      5.81 o 
   5  -5   1       58.04       60.45      7.25 o 
   6  -5   1      158.37      138.64     14.62 o 
   7  -5   1        5.18        3.57      3.96 o 
   8  -5   1       25.84        4.69      6.73 o 
   9  -5   1        1.31       -5.57      8.19 o 
  10  -5   1       14.04        7.00      8.81 o 
 -12  -4   1        7.65       -2.25      3.75 o 
 -11  -4   1       41.66       38.04      7.56 o 
 -10  -4   1       30.80       33.20      8.17 o 
  -9  -4   1       38.85       29.79      7.70 o 
  -8  -4   1       21.58       15.47      8.65 o 
  -7  -4   1      323.21      310.13     33.15 o 
  -6  -4   1       16.91       15.70      3.77 o 
  -5  -4   1      189.35      175.59      9.47 o 
  -4  -4   1      120.18      110.38      8.68 o 
  -3  -4   1       78.77       82.32      5.47 o 
  -2  -4   1       71.88       75.12      4.45 o 
  -1  -4   1      559.76      569.13     26.70 o 
   0  -4   1      503.44      498.06     17.10 o 
   1  -4   1       47.44       46.14      4.45 o 
   2  -4   1      287.73      306.45     13.14 o 
   3  -4   1       48.55       45.43      4.05 o 
   4  -4   1       44.02       45.46      3.93 o 
   5  -4   1      202.86      204.24     12.02 o 
   6  -4   1      218.27      236.01     19.45 o 
   7  -4   1        2.62        9.30      3.70 o 
   8  -4   1      119.75       84.27     17.40 o 
   9  -4   1      150.88      149.81     25.13 o 
  10  -4   1       95.11       62.62     17.92 o 
  11  -4   1       24.86       32.42     10.29 o 
  12  -4   1       85.81       70.20     14.96 o 
  13  -4   1       21.33       18.01      7.50 o 
  14  -4   1       62.24       43.79     10.30 o 
 -15  -3   1       51.98       46.26      9.52 o 
 -14  -3   1       26.35       22.18      6.01 o 
 -13  -3   1       16.30        8.39      5.60 o 
 -12  -3   1      168.03      189.87     23.28 o 
 -11  -3   1       55.05       59.70      9.31 o 
 -10  -3   1      226.18      241.64     22.42 o 
  -9  -3   1       52.98       50.26      8.23 o 
  -8  -3   1      241.20      255.41     29.22 o 
  -7  -3   1      101.99       94.52     13.74 o 
  -6  -3   1       33.15       25.63      9.25 o 
  -5  -3   1     1057.46     1192.75     60.38 o 
  -4  -3   1      264.62      220.31     15.53 o 
  -3  -3   1        9.21        8.04      1.64 o 
  -2  -3   1      391.28      369.42     13.58 o 
  -1  -3   1      127.97      121.00      5.06 o 
   0  -3   1      109.06       94.58      4.73 o 
   1  -3   1       40.66       45.02      3.14 o 
   2  -3   1      579.45      615.62     18.97 o 
   3  -3   1      238.03      239.62      9.20 o 
   4  -3   1      600.98      574.01     34.00 o 
   5  -3   1       37.64       34.10      4.44 o 
   6  -3   1       29.41       39.05      5.35 o 
   7  -3   1      403.27      247.20     24.15 o 
   8  -3   1       48.80       38.14     12.17 o 
   9  -3   1      293.58      282.27     33.96 o 
  10  -3   1       10.28       10.93      6.57 o 
  11  -3   1      106.11      130.68     17.53 o 
  12  -3   1       55.24       44.32     10.10 o 
  13  -3   1      108.15      114.97     16.47 o 
  14  -3   1       37.04       28.97      9.54 o 
  15  -3   1        1.76       11.24      7.41 o 
  16  -3   1       29.45       10.46      6.88 o 
 -17  -2   1       60.86       52.69     10.30 o 
 -16  -2   1       21.79       21.91      6.63 o 
 -15  -2   1        7.07       11.40      6.32 o 
 -14  -2   1      135.55      134.87     18.44 o 
 -13  -2   1      153.82      144.61     14.51 o 
 -12  -2   1      124.09      143.35     15.64 o 
 -11  -2   1       55.99       54.76      8.99 o 
 -10  -2   1       91.93       88.02      9.33 o 
  -9  -2   1      170.01      179.39     16.28 o 
  -8  -2   1      160.51      161.97     13.55 o 
  -7  -2   1      350.87      364.65     24.89 o 
  -6  -2   1      171.61      210.03     19.07 o 
  -5  -2   1       80.31       80.17      7.79 o 
  -3  -2   1      462.29      509.83     20.90 o 
  -2  -2   1       30.74       26.54      4.01 o 
  -1  -2   1      630.80      556.21     17.28 o 
   0  -2   1     1032.66      889.89     25.72 o 
   1  -2   1      832.15      887.04     24.60 o 
   2  -2   1      355.72      363.60     16.10 o 
   3  -2   1     1431.60     1358.62     46.53 o 
   4  -2   1     1009.54     1138.81     42.23 o 
   5  -2   1     1683.94     2223.35    309.17 o 
   6  -2   1      114.64      109.45     16.57 o 
   7  -2   1      299.70      325.49     32.25 o 
   8  -2   1       31.16       44.26      9.92 o 
   9  -2   1      209.26      237.50     23.27 o 
  10  -2   1      276.56      341.13     27.26 o 
  11  -2   1      803.39      903.22     65.37 o 
  12  -2   1       83.35       84.17     13.11 o 
  13  -2   1       19.74       27.93      7.48 o 
  14  -2   1       20.14       11.02      5.91 o 
  15  -2   1      110.21      105.11     17.16 o 
  16  -2   1       24.85       22.55      7.89 o 
  17  -2   1       17.82       13.03      7.20 o 
 -17  -1   1       12.09       17.80      6.13 o 
 -16  -1   1       86.64       80.53     13.72 o 
 -15  -1   1      166.80      195.04     20.52 o 
 -14  -1   1      127.62      132.02     16.91 o 
 -13  -1   1       28.03       26.61      7.27 o 
 -12  -1   1      436.31      438.89     31.71 o 
 -11  -1   1       97.34       92.08      9.63 o 
 -10  -1   1      247.45      272.89     20.95 o 
  -9  -1   1      213.24      208.15     16.74 o 
  -8  -1   1      322.22      391.94     26.01 o 
  -7  -1   1      280.94      321.59     21.84 o 
  -6  -1   1     1413.78     1568.94     58.43 o 
  -5  -1   1       83.64       82.56      6.59 o 
  -4  -1   1      564.11      619.79     47.77 o 
  -3  -1   1       61.47       53.73      4.76 o 
  -2  -1   1      295.89      315.24     25.42 o 
  -1  -1   1     2902.95     2473.31     56.05 o 
   0  -1   1     3298.63     2803.47     73.41 o 
   1  -1   1     1065.98     1006.63     26.96 o 
   2  -1   1      298.04      275.73     12.02 o 
   3  -1   1     3722.38     3930.16    223.03 o 
   4  -1   1     1251.51     1184.32     79.13 o 
   5  -1   1      730.35      731.35     34.70 o 
   6  -1   1      823.81      940.03     50.66 o 
   7  -1   1      332.41      403.28     32.77 o 
   8  -1   1       13.92       21.40      7.64 o 
   9  -1   1       35.88       42.00      8.33 o 
  10  -1   1      126.54      143.19     13.43 o 
  11  -1   1       46.54       47.98      8.85 o 
  12  -1   1       65.70       80.36     10.43 o 
  13  -1   1       16.36       14.92      6.91 o 
  14  -1   1      184.53      212.47     19.85 o 
  15  -1   1        0.26        1.47      5.01 o 
  16  -1   1        8.74       19.39      7.31 o 
  17  -1   1       38.39       31.73     10.72 o 
 -17   0   1       37.51       29.89      8.29 o 
 -16   0   1       42.06       39.30      9.59 o 
 -15   0   1       36.73       39.64      7.80 o 
 -14   0   1        2.62        1.03      2.74 o 
 -13   0   1       59.13       45.91      6.59 o 
 -12   0   1     1090.44     1132.52     62.57 o 
 -11   0   1      120.51       97.66     11.83 o 
 -10   0   1      110.86      114.21     11.92 o 
  -9   0   1       39.80       43.88      7.10 o 
  -8   0   1      138.75      189.16     15.57 o 
  -7   0   1      645.41      682.06     31.78 o 
  -6   0   1      313.62      375.75     20.01 o 
  -5   0   1      455.74      490.87     22.04 o 
  -4   0   1     1817.71     1724.54     59.73 o 
  -3   0   1       48.24       51.82      3.63 o 
  -2   0   1     2576.03     2495.11     71.02 o 
  -1   0   1     1417.10     1244.64     34.22 o 
   0   0   1     2702.73     2414.90     89.61 o 
   2   0   1       73.03       63.98      5.99 o 
   3   0   1     6798.65     7405.32    223.40 o 
   4   0   1        1.81        9.01      3.99 o 
   5   0   1      208.63      203.30     13.06 o 
   6   0   1     1658.04     1870.30     74.57 o 
   7   0   1      275.13      265.03     17.84 o 
   8   0   1      832.05      889.70     58.83 o 
   9   0   1      282.16      324.53     27.98 o 
  10   0   1      107.36      108.91     14.26 o 
  11   0   1        1.56       -2.48      5.65 o 
  12   0   1      494.18      560.48     38.34 o 
  13   0   1       33.26       22.41      7.27 o 
  14   0   1       55.44       69.48     12.76 o 
  15   0   1       46.40       48.22     10.48 o 
  16   0   1      137.19      156.44     22.97 o 
  17   0   1       67.48       58.79     14.14 o 
 -17   1   1       12.23        5.72      5.41 o 
 -16   1   1       87.92       98.60     13.84 o 
 -15   1   1      171.05      171.19     16.42 o 
 -14   1   1      126.20      147.60     16.59 o 
 -13   1   1       30.20       34.64      7.58 o 
 -12   1   1      431.99      439.85     30.77 o 
 -11   1   1       99.54      109.98     12.04 o 
 -10   1   1      253.41      264.63     20.73 o 
  -9   1   1      208.56      204.30     17.19 o 
  -8   1   1      316.83      355.16     20.97 o 
  -7   1   1      277.77      303.20     26.08 o 
  -6   1   1     1413.84     1500.33     65.01 o 
  -5   1   1       86.29       92.01     11.46 o 
  -3   1   1       67.29       61.96      3.67 o 
  -2   1   1      282.01      258.74      9.68 o 
  -1   1   1     2901.13     2510.42    102.74 o 
   0   1   1     3312.57     2776.44     79.11 o 
   1   1   1     1058.43     1019.59     31.16 o 
   2   1   1      295.59      266.84     10.12 o 
   3   1   1     3756.87     3606.04    102.49 o 
   4   1   1     1232.27     1252.99     41.98 o 
   5   1   1      732.90      726.25     28.18 o 
   6   1   1      825.23     1008.46     75.72 o 
   7   1   1      326.68      401.34     88.08 o 
   8   1   1       15.65       20.29      6.17 o 
   9   1   1       35.13       41.22      9.26 o 
  10   1   1      125.15      153.39     13.81 o 
  11   1   1       49.55       56.50     10.11 o 
  12   1   1       66.31       87.44     10.36 o 
  13   1   1       18.56       26.02      7.51 o 
  14   1   1      178.96      178.36     16.96 o 
  15   1   1        0.27        4.40      5.13 o 
  16   1   1        7.57       -3.14      5.39 o 
  17   1   1       39.97       22.50      6.86 o 
 -17   2   1       60.85       61.17     13.77 o 
 -16   2   1       21.63       17.73      6.73 o 
 -15   2   1        6.88       16.47      6.62 o 
 -14   2   1      133.92      141.58     16.97 o 
 -13   2   1      158.73      167.03     19.36 o 
 -12   2   1      124.98      121.53     14.96 o 
 -11   2   1       53.79       56.30      8.16 o 
 -10   2   1       86.79       73.01      8.36 o 
  -9   2   1      170.23      163.29     10.69 o 
  -8   2   1      155.48      156.88      9.84 o 
  -7   2   1      349.79      353.52     17.97 o 
  -6   2   1      173.78      205.34     11.10 o 
  -5   2   1       84.05       83.76      5.46 o 
  -4   2   1      515.01      548.91     22.93 o 
  -3   2   1      462.67      467.48     19.29 o 
  -2   2   1       32.41       25.96      2.62 o 
  -1   2   1      631.10      546.49     22.82 o 
   0   2   1     1024.08      902.74     33.09 o 
   1   2   1      836.51      805.98     30.01 o 
   2   2   1      369.02      340.20     15.93 o 
   3   2   1     1429.30     1217.29     41.55 o 
   4   2   1     1006.04     1073.82     38.47 o 
   5   2   1     1704.46     1771.01     56.53 o 
   6   2   1      113.38      137.00      8.92 o 
   7   2   1      300.15      295.25     20.46 o 
   8   2   1       28.69       36.03      6.07 o 
   9   2   1      210.55      220.74     18.87 o 
  10   2   1      276.60      272.89     26.97 o 
  11   2   1      800.19      850.99     58.67 o 
  12   2   1       86.86       95.41     15.02 o 
  13   2   1       19.98       28.53      8.02 o 
  14   2   1       20.88       20.77      6.26 o 
  15   2   1      112.53      147.45     18.73 o 
  16   2   1       23.43       21.68      7.49 o 
  17   2   1       18.30       15.52      6.19 o 
 -16   3   1       15.58       17.50      6.44 o 
 -15   3   1       51.88       67.69     12.46 o 
 -14   3   1       26.57       26.02      7.83 o 
 -13   3   1       15.21        8.14      5.63 o 
 -12   3   1      167.39      202.04     21.95 o 
 -11   3   1       55.70       51.68      9.23 o 
 -10   3   1      226.85      259.83     24.29 o 
  -9   3   1       52.80       51.65     12.89 o 
  -8   3   1      237.31      217.88     20.79 o 
  -7   3   1       99.58       93.79      8.42 o 
  -6   3   1       37.02       41.15      3.55 o 
  -5   3   1     1056.25     1121.33     49.50 o 
  -4   3   1      265.04      227.87     10.34 o 
  -3   3   1        8.56        6.72      2.04 o 
  -2   3   1      389.73      391.03     15.40 o 
  -1   3   1      128.55      133.83      8.53 o 
   1   3   1       44.66       44.26      5.60 o 
   2   3   1      578.23      618.40     20.15 o 
   3   3   1      230.85      210.84     10.98 o 
   4   3   1      604.52      557.87     23.49 o 
   5   3   1       39.16       33.84      3.41 o 
   6   3   1       30.77       30.90      3.95 o 
   7   3   1      400.46      377.80     24.34 o 
   8   3   1       46.48       49.18      6.67 o 
   9   3   1      292.17      316.49     23.90 o 
  10   3   1        8.51       12.01      5.26 o 
  11   3   1      109.09       97.64     12.65 o 
  12   3   1       55.66       45.04     11.03 o 
  13   3   1      106.81      106.24     12.75 o 
  14   3   1       37.69       42.53      8.27 o 
  15   3   1        1.70       11.65      7.17 o 
  16   3   1       29.69       23.52      7.46 o 
 -15   4   1        8.86       11.85      7.45 o 
 -14   4   1       42.65       61.30      9.69 o 
 -13   4   1       23.93       33.87      7.83 o 
 -12   4   1        7.57        6.60      5.99 o 
 -11   4   1       40.19       38.61      9.89 o 
 -10   4   1       28.76       39.73      8.75 o 
  -9   4   1       38.58       55.29      8.96 o 
  -8   4   1       20.63       15.54      3.11 o 
  -7   4   1      324.86      306.32     17.20 o 
  -6   4   1       16.37       12.35      4.40 o 
  -5   4   1      193.18      190.47     14.13 o 
  -4   4   1      113.60      123.08      7.72 o 
  -3   4   1       80.65       88.19      4.89 o 
  -2   4   1       69.20       75.66      5.74 o 
   2   4   1      285.29      306.30     22.25 o 
   3   4   1       51.57       50.72      5.37 o 
   4   4   1       44.39       45.75      6.66 o 
   5   4   1      197.85      177.84     17.47 o 
   6   4   1      218.81      228.84     17.05 o 
   7   4   1        2.73        4.81      4.68 o 
   8   4   1      115.89      109.11     10.47 o 
   9   4   1      155.64      175.66     16.24 o 
  10   4   1       94.37       88.65      9.85 o 
  11   4   1       25.67       21.03      6.86 o 
  12   4   1       84.08       93.76     14.66 o 
  13   4   1       21.05       18.54      6.59 o 
  14   4   1       61.59       67.59     14.52 o 
  15   4   1       31.18       32.07      7.22 o 
 -13   5   1       32.36       43.42     10.88 o 
 -12   5   1       57.23       91.33     16.79 o 
 -11   5   1       11.86        5.08      5.72 o 
 -10   5   1       46.24       49.21      8.83 o 
  -9   5   1      110.37      133.24     14.37 o 
  -8   5   1       94.79       94.11     12.26 o 
  -7   5   1       39.28       57.28      9.38 o 
  -6   5   1       79.06       86.32      7.18 o 
  -5   5   1       96.93       94.44      6.32 o 
  -4   5   1       52.81       57.69      4.86 o 
   3   5   1      128.70      143.29     13.93 o 
   4   5   1       27.81       33.39      6.18 o 
   5   5   1       58.62       65.28      4.20 o 
   6   5   1      157.91      168.00     10.11 o 
   7   5   1        5.30        2.47      3.60 o 
   8   5   1       26.32       33.61      7.50 o 
   9   5   1        1.37       -0.90      5.30 o 
  10   5   1       12.99       11.62      6.32 o 
  11   5   1       40.82       53.95      9.93 o 
  12   5   1        4.85        8.02      5.69 o 
  13   5   1       23.03       23.16      9.05 o 
 -10   6   1       73.67       92.67     15.65 o 
  -9   6   1        2.07        2.68      5.24 o 
  -8   6   1       17.85       26.54      7.77 o 
  -7   6   1       41.35       39.50      8.13 o 
   5   6   1       41.53       46.61      7.61 o 
   6   6   1       49.03       46.39      8.69 o 
   7   6   1        3.71        5.10      5.30 o 
   8   6   1       21.16       17.69      6.55 o 
   9   6   1      115.39      152.71     17.51 o 
  10   6   1        4.01       11.49      5.99 o 
  -5  -7   2       12.55       16.28      6.68 o 
  -4  -7   2       10.83       19.54      7.54 o 
  -3  -7   2        8.26       18.17      6.02 o 
  -2  -7   2        7.95        5.96      6.04 o 
  -1  -7   2       52.20       45.86     11.22 o 
   0  -7   2       14.98       23.62      6.38 o 
   1  -7   2       23.66       27.59      6.68 o 
   2  -7   2        9.73        8.01      3.64 o 
   3  -7   2       36.33       48.11      7.17 o 
   4  -7   2       62.85       52.51     11.17 o 
   5  -7   2       22.05       22.32      7.45 o 
  -7  -6   2       14.35       15.20      7.01 o 
  -6  -6   2       98.35      119.24     18.76 o 
  -5  -6   2       15.59       19.92      5.85 o 
  -4  -6   2       82.74       77.80     10.84 o 
  -3  -6   2       53.92       52.90      9.70 o 
  -2  -6   2       29.06       26.49      4.01 o 
  -1  -6   2       54.07       58.97      8.33 o 
   0  -6   2       29.26       31.94      4.88 o 
   1  -6   2        6.62        3.13      3.36 o 
   2  -6   2       68.53       76.39      9.06 o 
   3  -6   2       33.28       49.34      6.71 o 
   4  -6   2       79.40       59.29     13.86 o 
   5  -6   2       40.75       41.61      7.26 o 
   6  -6   2       58.06       44.24      7.42 o 
   7  -6   2        4.09        0.83      2.96 o 
  -7  -5   2       35.65       14.13      8.00 o 
  -6  -5   2       49.07       56.96      7.52 o 
  -5  -5   2        1.31        1.54      2.15 o 
  -4  -5   2       75.53       61.25      4.27 o 
  -3  -5   2       66.27       66.81      6.49 o 
  -2  -5   2        5.39        0.98      2.53 o 
  -1  -5   2       62.46       58.94      8.93 o 
   0  -5   2      152.54      165.71     11.76 o 
   1  -5   2      103.06      109.50      8.49 o 
   2  -5   2       79.71       77.88      7.67 o 
   3  -5   2      110.29      120.17     12.25 o 
   4  -5   2       54.43       44.32      7.49 o 
   5  -5   2       94.23       88.75      9.77 o 
   6  -5   2      126.56      108.24     14.12 o 
   7  -5   2        2.38        0.37      3.59 o 
   8  -5   2       50.62       69.98     11.93 o 
   9  -5   2       48.62       16.98     11.05 o 
  10  -5   2        0.20       -7.33      9.93 o 
  11  -5   2       17.04       11.41     11.95 o 
 -11  -4   2       19.34       22.36      5.63 o 
 -10  -4   2        8.38        6.47      4.06 o 
  -9  -4   2        5.91        4.19      4.19 o 
  -8  -4   2       39.58       35.85      7.71 o 
  -7  -4   2       48.69       42.75      9.65 o 
  -6  -4   2        4.47        2.75      1.81 o 
  -5  -4   2      308.56      285.98     21.66 o 
  -4  -4   2       31.47       28.35      7.82 o 
  -3  -4   2       70.94       70.25      4.09 o 
  -2  -4   2       62.99       58.18      3.79 o 
  -1  -4   2      101.29       69.56      4.11 o 
   0  -4   2       20.61       22.00      2.72 o 
   1  -4   2      129.56      120.20      6.21 o 
   2  -4   2      338.35      370.44     16.17 o 
   3  -4   2        7.15       10.65      2.17 o 
   4  -4   2      127.55      121.99      7.90 o 
   5  -4   2      129.13      146.08     16.41 o 
   6  -4   2        7.98       13.89      4.19 o 
   7  -4   2      168.60      172.96     14.73 o 
   8  -4   2       97.74       27.68      7.25 o 
   9  -4   2      349.60      275.89     39.74 o 
  10  -4   2       82.58       75.61     17.91 o 
  11  -4   2       10.33        9.79     11.11 o 
  12  -4   2       16.53       16.11      9.92 o 
  13  -4   2        4.28        4.84      7.15 o 
  14  -4   2      112.47       84.68     15.92 o 
 -14  -3   2       30.24       33.85      7.01 o 
 -13  -3   2      124.66      109.18     11.91 o 
 -12  -3   2      219.72      206.25     22.44 o 
 -11  -3   2      298.20      302.18     25.01 o 
 -10  -3   2       45.26       44.59      7.20 o 
  -9  -3   2      531.68      564.75     41.10 o 
  -8  -3   2      714.10      736.58     45.14 o 
  -7  -3   2      174.35      163.21     17.18 o 
  -6  -3   2      177.42      146.89     15.51 o 
  -5  -3   2      726.02      379.76     25.50 o 
  -4  -3   2      631.13      633.00     22.16 o 
  -3  -3   2       93.66       83.72      5.07 o 
  -2  -3   2       85.81       83.84      6.24 o 
  -1  -3   2      546.52      499.04     15.83 o 
   0  -3   2      483.18      447.61     12.78 o 
   1  -3   2      347.42      396.06     13.13 o 
   2  -3   2       68.30       68.06      5.72 o 
   3  -3   2      426.33      476.53     14.99 o 
   4  -3   2      913.92      951.13     34.13 o 
   5  -3   2      122.73       89.27     10.97 o 
   6  -3   2      610.78      584.69     33.34 o 
   7  -3   2       26.41       57.86      9.92 o 
   8  -3   2       76.79       47.50     12.34 o 
   9  -3   2       89.12       65.51     12.58 o 
  10  -3   2      323.65      369.78     42.58 o 
  11  -3   2       69.11       56.55     14.57 o 
  12  -3   2        5.06       -0.92      6.47 o 
  13  -3   2       73.57       91.95     15.32 o 
  14  -3   2       39.19       24.98     10.30 o 
  15  -3   2        8.38        6.94      6.59 o 
  16  -3   2       89.07       83.30     15.39 o 
 -17  -2   2       50.22       52.40     10.50 o 
 -16  -2   2       23.09       23.37      6.32 o 
 -15  -2   2       17.19        8.41      5.10 o 
 -14  -2   2      118.18      128.77     18.69 o 
 -13  -2   2       56.70       54.71      8.65 o 
 -12  -2   2       38.45       28.61      6.19 o 
 -11  -2   2      447.89      450.57     28.98 o 
 -10  -2   2       87.72       89.37      9.06 o 
  -9  -2   2       22.39       23.29      5.62 o 
  -8  -2   2      124.11      128.97     10.99 o 
  -7  -2   2      190.82      193.17     13.88 o 
  -6  -2   2     1246.19     1282.91     62.04 o 
  -5  -2   2      175.28      199.44     14.56 o 
  -4  -2   2      663.84      707.61     29.30 o 
  -3  -2   2       21.12       23.39      2.28 o 
  -2  -2   2      490.28      498.70     14.60 o 
  -1  -2   2      553.70      545.29     12.73 o 
   0  -2   2      477.68      443.65     13.41 o 
   1  -2   2     4491.03     4184.75     98.24 o 
   2  -2   2      285.59      259.33     10.02 o 
   3  -2   2     1682.82     1764.93     59.28 o 
   4  -2   2     4187.22     4199.55    123.76 o 
   5  -2   2       44.28       34.69      4.98 o 
   6  -2   2      694.29      334.68     29.21 o 
   7  -2   2      644.33      736.34     52.81 o 
   8  -2   2      638.26      685.69     57.19 o 
   9  -2   2      138.44      141.10     22.53 o 
  10  -2   2       27.17       13.46      8.37 o 
  11  -2   2      615.04      672.08     52.19 o 
  12  -2   2       19.38       19.15      7.49 o 
  13  -2   2       24.14       24.94      7.72 o 
  14  -2   2       90.42       95.54     14.88 o 
  15  -2   2       49.15       43.47     10.94 o 
  16  -2   2       32.30       37.75     10.10 o 
  17  -2   2       58.54       71.19     12.93 o 
 -17  -1   2       70.28       72.09     10.99 o 
 -16  -1   2       94.51      104.91     14.78 o 
 -15  -1   2       13.34       12.56      5.37 o 
 -14  -1   2       13.11       12.07      5.07 o 
 -13  -1   2      181.92      200.21     19.05 o 
 -12  -1   2      214.10      221.00     18.19 o 
 -11  -1   2      236.64      261.14     21.57 o 
 -10  -1   2      218.59      222.84     17.73 o 
  -9  -1   2      174.76      182.16     14.65 o 
  -8  -1   2      339.82      331.21     20.88 o 
  -7  -1   2      431.75      459.17     27.56 o 
  -6  -1   2      774.23      812.44     33.10 o 
  -5  -1   2      519.62      559.06     22.27 o 
  -4  -1   2     1267.33     1321.70     42.88 o 
  -3  -1   2      511.91      508.82     17.02 o 
  -2  -1   2      819.04      717.60     27.15 o 
  -1  -1   2     6964.13     6283.21    291.04 o 
   0  -1   2     3165.20     2900.71     56.51 o 
   1  -1   2    11277.41    11141.50    420.65 o 
   2  -1   2     3521.99     3659.64    137.77 o 
   3  -1   2     1569.86     1459.43     52.02 o 
   5  -1   2      150.97      153.78     13.32 o 
   6  -1   2     3431.77     3973.75    147.54 o 
   7  -1   2      894.37     1042.90     75.60 o 
   8  -1   2       21.19       18.97      9.02 o 
   9  -1   2      194.73      216.14     21.22 o 
  10  -1   2      247.02      268.26     24.10 o 
  11  -1   2      198.21      232.54     22.12 o 
  12  -1   2        1.04       -4.71      5.32 o 
  13  -1   2       27.79       21.76      7.79 o 
  14  -1   2       17.81        9.20      6.28 o 
  15  -1   2       39.75       44.18      9.20 o 
  16  -1   2       28.80       32.91      9.66 o 
  17  -1   2       35.16       37.64     13.47 o 
 -17   0   2        3.88       -1.59      5.07 o 
 -16   0   2        0.05        2.30      5.33 o 
 -15   0   2      193.60      215.76     20.21 o 
 -14   0   2      258.71      239.95     24.79 o 
 -13   0   2       17.00       16.33      4.61 o 
 -12   0   2       82.51       92.96     12.27 o 
 -11   0   2      207.62      219.55     20.35 o 
 -10   0   2       62.69       79.71      9.28 o 
  -9   0   2       10.85       16.59      5.01 o 
  -8   0   2      436.87      405.98     21.89 o 
  -7   0   2       48.96       61.86      5.36 o 
  -6   0   2       39.51       43.32      4.95 o 
  -5   0   2      777.18      753.85     32.98 o 
  -4   0   2       72.01       67.39      4.73 o 
  -3   0   2      463.74      425.17     16.05 o 
  -1   0   2       20.93       16.00      2.72 o 
   0   0   2       37.52       32.40      1.54 o 
   1   0   2      751.83      721.19     16.79 o 
   2   0   2      159.56      242.57     37.72 o 
   4   0   2      734.17      618.96     41.29 o 
   5   0   2      718.45      806.48     41.78 o 
   6   0   2      572.72      609.53     35.44 o 
   7   0   2      342.79      391.55     34.02 o 
   8   0   2      826.54      939.20     63.58 o 
   9   0   2      222.12      249.97     22.03 o 
  10   0   2      174.47      205.78     19.19 o 
  11   0   2      124.41      109.54     13.30 o 
  12   0   2       36.31       36.58      7.67 o 
  13   0   2       62.98       97.29     10.76 o 
  14   0   2        2.86        0.55      6.19 o 
  15   0   2       27.27       35.39      9.15 o 
  16   0   2        0.00       -2.23      5.71 o 
  17   0   2       26.57       24.10      6.64 o 
 -17   1   2       68.15       54.88     11.71 o 
 -16   1   2       95.11       96.19     13.62 o 
 -15   1   2       13.58        6.53      4.76 o 
 -14   1   2       14.20       15.73      5.78 o 
 -13   1   2      187.41      194.85     17.96 o 
 -12   1   2      215.20      205.35     19.87 o 
 -11   1   2      237.51      260.43     22.18 o 
 -10   1   2      220.94      213.18     19.85 o 
  -9   1   2      181.00      179.61     13.93 o 
  -8   1   2      343.14      324.05     18.08 o 
  -7   1   2      416.30      489.09     24.75 o 
  -6   1   2      762.76      774.01     34.12 o 
  -5   1   2      519.32      544.16     25.91 o 
  -4   1   2     1279.27     1274.43     44.42 o 
  -3   1   2      504.45      461.92     39.64 o 
  -2   1   2      818.66      766.30     37.52 o 
  -1   1   2     6987.14     6100.00    160.16 o 
   0   1   2     3122.82     2776.88     52.47 o 
   1   1   2    11292.93    10020.46    251.20 o 
   2   1   2     3551.79     3486.20     95.52 o 
   3   1   2     1548.32     1394.36     63.90 o 
   4   1   2      337.27      321.37     15.00 o 
   5   1   2      148.03      143.22      8.49 o 
   6   1   2     3453.29     3753.30    115.85 o 
   7   1   2      879.65     1032.97     44.48 o 
   8   1   2       21.96       31.68      9.40 o 
   9   1   2      191.24      196.40     20.40 o 
  10   1   2      246.25      252.29     23.70 o 
  11   1   2      198.30      237.06     20.95 o 
  12   1   2        1.61       -4.10      5.44 o 
  13   1   2       29.90       24.88      8.64 o 
  14   1   2       17.65        5.83      7.34 o 
  15   1   2       41.14       46.81      9.03 o 
  16   1   2       29.24       18.84      8.68 o 
  17   1   2       34.34       25.74      6.98 o 
 -17   2   2       50.43       53.86     11.44 o 
 -16   2   2       23.65       25.39      7.18 o 
 -15   2   2       18.00       24.84      6.92 o 
 -14   2   2      117.20      114.73     15.61 o 
 -13   2   2       57.03       36.18      7.47 o 
 -12   2   2       40.93       43.13      7.66 o 
 -11   2   2      445.22      497.44     31.83 o 
 -10   2   2       88.16      109.48     11.38 o 
  -9   2   2       20.01       20.87      6.34 o 
  -8   2   2      120.37      118.70      7.65 o 
  -7   2   2      190.23      161.17      9.30 o 
  -6   2   2     1246.38     1258.60     42.10 o 
  -5   2   2      168.96      172.51      9.57 o 
  -4   2   2      654.33      665.46     25.46 o 
  -3   2   2       22.29       25.92      2.43 o 
  -2   2   2      479.81      488.04     25.25 o 
  -1   2   2      552.85      536.23     26.02 o 
   0   2   2      476.45      429.63     15.26 o 
   1   2   2     4473.44     4018.63     89.71 o 
   2   2   2      294.84      253.95     11.92 o 
   3   2   2     1682.65     1714.69     56.87 o 
   4   2   2     4206.38     3836.38    115.41 o 
   5   2   2       40.48       33.01      4.11 o 
   6   2   2      692.90      757.93     39.81 o 
   7   2   2      630.95      654.27     37.91 o 
   8   2   2      641.15      660.61     41.59 o 
   9   2   2      138.42      153.90     13.83 o 
  10   2   2       25.27       12.97      7.07 o 
  11   2   2      615.47      630.04     48.09 o 
  12   2   2       19.57       10.11      5.71 o 
  13   2   2       23.96       34.61      6.70 o 
  14   2   2       90.72       95.69     17.76 o 
  15   2   2       47.54       23.75      7.55 o 
  16   2   2       31.81       25.78      9.45 o 
  17   2   2       59.84       69.03     15.97 o 
 -16   3   2       33.25       49.40     12.49 o 
 -15   3   2       17.40        4.59      6.95 o 
 -14   3   2       29.40       41.70      7.59 o 
 -13   3   2      128.41      116.06     15.85 o 
 -12   3   2      219.17      216.86     22.52 o 
 -11   3   2      298.96      301.42     25.78 o 
 -10   3   2       49.11       39.07      4.55 o 
  -9   3   2      523.02      507.18     52.10 o 
  -8   3   2      708.84      690.79     35.46 o 
  -7   3   2      174.65      164.77     10.32 o 
  -6   3   2      183.09      149.57     10.47 o 
  -5   3   2      728.11      675.22     23.24 o 
  -4   3   2      627.09      626.09     37.22 o 
  -3   3   2       96.69       94.73      6.03 o 
  -2   3   2       84.62       91.48      7.20 o 
  -1   3   2      538.77      522.26     27.91 o 
   0   3   2      492.14      469.97     21.01 o 
   1   3   2      343.59      378.68     22.97 o 
   2   3   2       68.55       68.91      3.26 o 
   3   3   2      415.99      448.06     21.79 o 
   4   3   2      920.93      885.84     35.27 o 
   5   3   2      125.10      107.07      7.71 o 
   6   3   2      615.40      557.41     30.91 o 
   7   3   2       28.15       29.20      5.59 o 
   8   3   2       77.96       68.06      7.72 o 
   9   3   2       84.51       71.14      7.74 o 
  10   3   2      320.63      330.12     25.94 o 
  11   3   2       68.68       61.72      9.00 o 
  12   3   2        4.39        5.57      6.14 o 
  13   3   2       70.73       68.91     13.02 o 
  14   3   2       39.61       25.94      7.49 o 
  15   3   2        8.39        3.27      5.84 o 
  16   3   2       88.50       93.70     17.45 o 
 -15   4   2        9.43        3.73      6.53 o 
 -14   4   2       45.53       56.84     11.67 o 
 -13   4   2       40.55       39.84      9.94 o 
 -12   4   2       15.47       17.50      5.83 o 
 -11   4   2       20.47       16.18      6.54 o 
 -10   4   2        8.52        9.14      4.71 o 
  -9   4   2        6.45        3.75      4.48 o 
  -8   4   2       41.67       38.56      8.31 o 
  -7   4   2       48.20       49.35      4.67 o 
  -6   4   2        5.25       12.29      3.89 o 
  -5   4   2      304.85      312.45     15.17 o 
  -4   4   2       30.86       23.78      2.96 o 
  -3   4   2       68.51       76.98      5.77 o 
  -2   4   2       66.17       72.32      5.18 o 
   1   4   2      132.96      140.41     12.77 o 
   2   4   2      339.58      357.81     25.73 o 
   3   4   2        7.15       15.10      4.37 o 
   4   4   2      129.61      127.70     11.63 o 
   5   4   2      131.73      152.70     13.54 o 
   6   4   2        7.76        9.69      4.35 o 
   7   4   2      169.36      175.77     15.17 o 
   8   4   2       95.93      102.61     12.01 o 
   9   4   2      351.95      372.11     30.44 o 
  10   4   2       84.19       76.30     10.50 o 
  11   4   2       10.72       14.45      5.03 o 
  12   4   2       16.60       15.77      6.45 o 
  13   4   2        4.62        9.04      5.26 o 
  14   4   2      110.02       94.35     18.69 o 
 -13   5   2       76.43       64.37     15.22 o 
 -12   5   2       35.89       40.61     12.22 o 
 -11   5   2       13.19        9.10      5.02 o 
 -10   5   2       87.94       77.46     12.27 o 
  -9   5   2       50.25       58.30     10.43 o 
  -8   5   2       99.98       99.45      8.36 o 
  -7   5   2       34.31       34.10      4.51 o 
  -6   5   2       49.07       54.62      5.38 o 
  -5   5   2        1.35        0.33      2.06 o 
  -4   5   2       73.25       68.30      6.16 o 
  -3   5   2       67.22       69.09      5.75 o 
   3   5   2      108.32      114.87     11.15 o 
   4   5   2       56.13       50.89      6.87 o 
   5   5   2       95.91       90.64      4.60 o 
   6   5   2      125.28      130.19     13.13 o 
   7   5   2        2.38        4.70      5.10 o 
   8   5   2       50.03       50.12      8.42 o 
   9   5   2       49.98       55.47      9.73 o 
  10   5   2        0.23       -0.08      4.39 o 
  11   5   2       17.06       19.76      7.28 o 
  12   5   2       18.85       28.55      9.42 o 
  13   5   2       48.87       68.82     15.29 o 
 -10   6   2       16.40       14.73      6.84 o 
  -9   6   2       15.78       19.80      7.35 o 
  -8   6   2       11.67       10.29      6.30 o 
   5   6   2       41.06       39.68      7.87 o 
   6   6   2       58.31       54.72      9.67 o 
   7   6   2        4.50        9.38      5.60 o 
   8   6   2       35.80       41.89      8.72 o 
   9   6   2       35.34       39.77      8.38 o 
  10   6   2        7.15       18.33      6.56 o 
  -5  -7   3       36.91       37.42     10.33 o 
  -4  -7   3        1.36        4.85      6.07 o 
  -3  -7   3       29.09       20.18      7.77 o 
  -2  -7   3        8.50        6.79      5.38 o 
  -1  -7   3       65.06       65.08     12.55 o 
   0  -7   3        8.68        6.31      5.41 o 
   1  -7   3       47.84       39.98      9.11 o 
   2  -7   3       48.27       51.44     10.24 o 
   3  -7   3       49.30       54.64      8.50 o 
   4  -7   3       52.80       58.23      7.58 o 
   5  -7   3       89.57       87.43     19.71 o 
  -8  -6   3        1.25        7.81      7.14 o 
  -7  -6   3       21.35       12.75      7.77 o 
  -6  -6   3       43.07       48.17      9.69 o 
  -5  -6   3        9.74        5.92      6.09 o 
  -4  -6   3       10.60        8.64      5.90 o 
  -3  -6   3        4.39       13.36      5.67 o 
  -2  -6   3       16.46       26.70      4.32 o 
  -1  -6   3       17.42       11.13      3.89 o 
   0  -6   3       27.42       24.57      3.90 o 
   1  -6   3       14.13       12.35      3.95 o 
   2  -6   3       15.32        9.45      3.74 o 
   3  -6   3        2.80        3.41      3.33 o 
   4  -6   3       50.39       36.24      9.17 o 
   5  -6   3       13.44        9.08      4.93 o 
   6  -6   3       78.74       67.46     10.53 o 
   7  -6   3       16.88       18.25      4.73 o 
   8  -6   3       32.08       27.39      7.40 o 
  -5  -5   3      103.03       95.63      6.90 o 
  -4  -5   3      548.16      581.33     25.99 o 
  -3  -5   3      254.21      242.76     12.30 o 
  -2  -5   3      207.77      219.22     11.31 o 
  -1  -5   3        5.93        6.25      2.53 o 
   0  -5   3       16.88       20.49      4.94 o 
   1  -5   3      128.14      129.48     13.87 o 
   2  -5   3       95.49       93.04     10.68 o 
   3  -5   3      416.64      435.75     34.48 o 
   4  -5   3      120.33      112.74     12.31 o 
   5  -5   3       79.35       87.73      9.84 o 
   6  -5   3       83.40       66.87      9.83 o 
   7  -5   3       36.00       26.48      6.53 o 
   8  -5   3      105.74       93.85     14.88 o 
  10  -5   3       17.51        4.36      9.20 o 
  11  -5   3       38.98       15.57     13.05 o 
  12  -5   3        5.16        4.56     13.06 o 
 -10  -4   3       84.75       80.13      9.21 o 
  -9  -4   3       33.54       31.44      5.61 o 
  -8  -4   3       95.72       84.15      9.45 o 
  -7  -4   3      219.01      193.81     10.45 o 
  -6  -4   3      925.30      856.14     32.98 o 
  -5  -4   3       10.88        6.38      1.55 o 
  -4  -4   3      128.20      127.60      7.36 o 
  -3  -4   3      307.87      300.39      9.23 o 
  -2  -4   3       35.10       32.65      2.70 o 
  -1  -4   3       12.28       12.28      1.96 o 
   0  -4   3       40.79       41.96      3.38 o 
   1  -4   3       73.01       67.44      4.18 o 
   2  -4   3       16.61       10.42      2.72 o 
   3  -4   3      131.21      139.51      8.49 o 
   4  -4   3      258.09      280.17     15.42 o 
   5  -4   3       79.89       76.69      7.43 o 
   6  -4   3      286.91      308.40     24.19 o 
   7  -4   3      109.24      116.09     11.43 o 
   8  -4   3      132.52      292.74     31.98 o 
   9  -4   3       21.32        6.62      9.24 o 
  10  -4   3      148.44       94.31     23.21 o 
  11  -4   3       47.86       79.77     19.73 o 
  12  -4   3       14.82        9.47     12.95 o 
  13  -4   3       62.04       55.28     14.91 o 
  14  -4   3       22.25       22.37      9.75 o 
 -13  -3   3      134.51      127.27     13.09 o 
 -12  -3   3       20.44       15.61      4.33 o 
 -11  -3   3      317.53      320.04     27.54 o 
 -10  -3   3       26.38       28.22      4.56 o 
  -9  -3   3      143.18      143.58     11.26 o 
  -8  -3   3      687.39      725.84     37.73 o 
  -7  -3   3      122.25      127.94      9.62 o 
  -6  -3   3      138.85      130.74     10.45 o 
  -5  -3   3      678.69      644.72     22.80 o 
  -4  -3   3      140.52      113.67      6.59 o 
  -3  -3   3       23.38       23.85      3.33 o 
  -2  -3   3      341.65      358.12     10.20 o 
  -1  -3   3      914.47      914.30     21.85 o 
   0  -3   3      425.52      439.50     14.77 o 
   1  -3   3      574.38      627.25     21.15 o 
   2  -3   3      169.60      143.44      6.62 o 
   3  -3   3      270.37      278.67     10.65 o 
   4  -3   3       97.95      102.77      9.85 o 
   5  -3   3      625.57      689.69     28.45 o 
   6  -3   3       37.29       41.05      5.65 o 
   7  -3   3      182.88      329.97     28.31 o 
   8  -3   3       77.87       69.97     14.11 o 
   9  -3   3      397.95      391.43     49.80 o 
  10  -3   3      102.91       92.52     20.69 o 
  11  -3   3       22.92       37.74     12.46 o 
  12  -3   3       29.72       49.78     11.28 o 
  13  -3   3       32.34       26.79     10.05 o 
  14  -3   3       16.49       13.44     10.26 o 
  15  -3   3       16.18       15.23      7.53 o 
  16  -3   3       13.59        7.44      6.99 o 
 -16  -2   3      111.17      117.09     13.76 o 
 -15  -2   3       19.08       16.97      5.40 o 
 -14  -2   3       10.73       13.41      5.31 o 
 -13  -2   3      104.47      100.48     12.30 o 
 -12  -2   3      149.28      176.44     16.09 o 
 -11  -2   3       50.99       55.76      7.82 o 
 -10  -2   3       77.50       77.92      9.66 o 
  -9  -2   3      454.79      475.90     29.80 o 
  -8  -2   3      606.66      665.00     36.33 o 
  -7  -2   3        7.10        8.26      3.09 o 
  -6  -2   3      412.69      385.56     20.40 o 
  -5  -2   3       43.73       48.57      4.04 o 
  -4  -2   3      554.48      579.41     20.07 o 
  -3  -2   3        2.25        0.99      0.75 o 
  -2  -2   3      215.12      229.92      6.15 o 
  -1  -2   3       69.55       61.74      2.95 o 
   0  -2   3      104.71      108.28      4.30 o 
   1  -2   3     1354.24     1315.93     37.79 o 
   2  -2   3       11.29       10.97      1.93 o 
   3  -2   3     1187.39     1225.80     58.11 o 
   4  -2   3     1602.67     1680.27     55.35 o 
   5  -2   3      255.66      282.75     19.26 o 
   6  -2   3     1162.13     2016.68    105.94 o 
   7  -2   3      154.33      128.23     17.63 o 
   8  -2   3       59.13       49.29     14.60 o 
   9  -2   3      131.73      173.95     27.45 o 
  10  -2   3      712.79      803.51     67.95 o 
  11  -2   3      315.48      295.46     34.37 o 
  12  -2   3       45.08       51.87     11.54 o 
  13  -2   3      164.33      187.59     26.85 o 
  14  -2   3       30.65       30.74      6.17 o 
  15  -2   3       52.51       46.57     10.92 o 
  16  -2   3       82.81       88.99     14.94 o 
 -17  -1   3       25.98       18.92      6.07 o 
 -16  -1   3       10.07        6.60      4.35 o 
 -15  -1   3       49.73       34.45      7.39 o 
 -14  -1   3       38.04       38.69      7.47 o 
 -13  -1   3      270.43      271.68     27.46 o 
 -12  -1   3       65.50       63.54      8.76 o 
 -11  -1   3      827.04      867.14     56.82 o 
 -10  -1   3      180.40      189.79     13.88 o 
  -9  -1   3       84.16       87.07      8.01 o 
  -8  -1   3      251.12      246.24     16.39 o 
  -7  -1   3      921.54      902.32     47.31 o 
  -6  -1   3       24.79       25.49      6.01 o 
  -5  -1   3       23.82       26.08      2.68 o 
  -4  -1   3       23.75       22.37      4.23 o 
  -3  -1   3      191.69      162.45      7.26 o 
  -2  -1   3      515.88      491.02     32.35 o 
  -1  -1   3     7850.96     7264.10    214.15 o 
   0  -1   3      855.60      743.40     25.78 o 
   1  -1   3     5889.65     5336.20    145.27 o 
   2  -1   3     1545.44     1476.47     40.05 o 
   3  -1   3     2480.23     2510.69    106.47 o 
   4  -1   3      874.87      876.42     38.35 o 
   5  -1   3     1018.46      893.80    157.49 o 
   6  -1   3     2735.55     3200.33    199.22 o 
   7  -1   3      567.44      680.77     63.00 o 
   8  -1   3      148.50      180.10     23.19 o 
   9  -1   3      442.86      526.78     42.34 o 
  10  -1   3       62.55       56.06     10.69 o 
  11  -1   3      328.77      376.04     29.61 o 
  12  -1   3       36.66       38.31     10.04 o 
  13  -1   3      173.57      212.52     23.72 o 
  14  -1   3       57.94       71.78     10.66 o 
  15  -1   3      139.39      186.70     22.11 o 
  16  -1   3        6.69        5.45      6.11 o 
  17  -1   3       45.70       46.05     11.68 o 
 -17   0   3        2.35       -0.50      4.41 o 
 -16   0   3       97.07       95.46     15.09 o 
 -15   0   3        4.52       -3.52      3.52 o 
 -14   0   3       69.31       53.62      7.62 o 
 -13   0   3      245.16      279.26     22.49 o 
 -12   0   3      163.98      159.92     14.94 o 
 -11   0   3       50.43       42.18      6.32 o 
 -10   0   3      337.86      330.32     24.58 o 
  -9   0   3      381.61      386.72     25.93 o 
  -8   0   3        1.17        2.59      2.63 o 
  -7   0   3        7.78       14.92      5.95 o 
  -6   0   3        7.99       13.10      2.62 o 
  -5   0   3        2.03        4.70      2.05 o 
  -4   0   3      545.52      522.15     19.63 o 
  -3   0   3      565.27      531.49     19.56 o 
  -2   0   3        7.12        6.35      1.47 o 
  -1   0   3      534.77      458.74     11.57 o 
   0   0   3     2381.19     1992.41     40.55 o 
   1   0   3       69.31       74.76      3.22 o 
   2   0   3     1142.05     1208.55     54.65 o 
   3   0   3        3.53        1.19      2.47 o 
   5   0   3       10.74        5.87      5.00 o 
   6   0   3      584.19      546.08    137.62 o 
   7   0   3       44.03       52.17     12.49 o 
   8   0   3     1318.05     1627.67    121.19 o 
   9   0   3      293.00      352.55     33.98 o 
  10   0   3        2.95        0.35      5.16 o 
  11   0   3      101.98       84.45     12.02 o 
  12   0   3       12.42        0.89      7.33 o 
  13   0   3       30.28       34.78      8.54 o 
  14   0   3       59.98       79.72     14.35 o 
  15   0   3        0.34       -1.61      4.97 o 
  16   0   3       18.88       12.96      6.91 o 
  17   0   3       38.04       44.70     10.74 o 
 -17   1   3       25.20       27.66      7.46 o 
 -16   1   3       10.26        3.76      4.23 o 
 -15   1   3       48.21       39.67      9.55 o 
 -14   1   3       40.79       39.69      7.61 o 
 -13   1   3      268.43      272.46     19.44 o 
 -12   1   3       64.19       72.37      9.85 o 
 -11   1   3      817.88      826.47     44.13 o 
 -10   1   3      185.02      193.98     16.48 o 
  -9   1   3       82.85       76.18     10.27 o 
  -8   1   3      254.11      230.31     17.39 o 
  -7   1   3      926.25      950.89     41.57 o 
  -6   1   3       24.99       20.26      3.42 o 
  -5   1   3       21.15       25.39      3.92 o 
  -4   1   3       27.73       24.83      3.14 o 
  -3   1   3      191.11      171.45      7.20 o 
  -2   1   3      529.82      510.96     13.23 o 
  -1   1   3     7840.53     7071.72    302.61 o 
   0   1   3      857.81      783.30     18.45 o 
   1   1   3     5853.17     5359.35    102.63 o 
   2   1   3     1542.56     1423.00     38.23 o 
   3   1   3     2500.90     2425.33     78.67 o 
   4   1   3      875.65      899.47     31.85 o 
   5   1   3     1042.08     1149.99     42.71 o 
   6   1   3     2709.98     2950.82     94.06 o 
   7   1   3      564.59      590.51     42.06 o 
   8   1   3      156.14      172.93     18.70 o 
   9   1   3      439.60      484.74     42.58 o 
  10   1   3       62.58       78.35     11.86 o 
  11   1   3      332.62      357.46     26.44 o 
  12   1   3       35.30       21.44      6.84 o 
  13   1   3      174.28      171.15     21.09 o 
  14   1   3       59.34       75.98     11.18 o 
  15   1   3      139.10      154.58     18.15 o 
  16   1   3        6.52       10.90      7.32 o 
  17   1   3       45.03       42.45      9.51 o 
 -17   2   3        7.56        5.26      5.18 o 
 -16   2   3      112.76      101.00     16.52 o 
 -15   2   3       18.17       20.19      7.40 o 
 -14   2   3       10.81        9.95      5.84 o 
 -13   2   3      105.18       98.83     14.65 o 
 -12   2   3      149.51      122.00     12.00 o 
 -11   2   3       50.67       56.19      8.08 o 
 -10   2   3       80.17       75.87      6.36 o 
  -9   2   3      442.18      465.48     20.48 o 
  -8   2   3      610.46      632.34     26.93 o 
  -7   2   3        8.20        5.28      1.92 o 
  -6   2   3      413.97      368.10     14.93 o 
  -5   2   3       41.43       42.69      3.55 o 
  -4   2   3      558.93      599.75     20.75 o 
  -3   2   3        1.45       -0.13      2.32 o 
  -2   2   3      208.60      218.80     16.30 o 
  -1   2   3       68.13       59.86      3.13 o 
   0   2   3      108.02      107.31      4.55 o 
   1   2   3     1344.21     1335.43     30.07 o 
   2   2   3       11.10        9.33      1.68 o 
   3   2   3     1167.93     1110.78     64.84 o 
   4   2   3     1605.30     1667.54     58.66 o 
   5   2   3      254.43      240.69     11.51 o 
   6   2   3     1157.44     1136.43     56.50 o 
   7   2   3      162.39      151.89     13.53 o 
   8   2   3       57.18       79.49      9.07 o 
   9   2   3      131.05      125.54     12.64 o 
  10   2   3      709.29      693.94     51.35 o 
  11   2   3      316.79      350.71     36.48 o 
  12   2   3       46.18       54.63      9.17 o 
  13   2   3      161.08      187.80     21.31 o 
  14   2   3       31.36       11.83      6.97 o 
  15   2   3       52.67       53.18     10.82 o 
  16   2   3       81.94       77.81     13.94 o 
 -16   3   3       28.21       25.48      7.72 o 
 -15   3   3       53.00       48.70     11.82 o 
 -14   3   3       57.47       96.88     13.70 o 
 -13   3   3      134.74      134.84     15.41 o 
 -12   3   3       21.12       19.55      8.09 o 
 -11   3   3      316.11      314.47     30.77 o 
 -10   3   3       28.34       18.70      3.43 o 
  -9   3   3      143.71      121.41      8.74 o 
  -8   3   3      682.11      650.12     27.34 o 
  -7   3   3      127.74      119.17      7.38 o 
  -6   3   3      138.34      127.05      7.66 o 
  -5   3   3      677.26      618.45     34.54 o 
  -4   3   3      136.04      114.62      8.05 o 
  -3   3   3       22.67       20.16      4.69 o 
  -2   3   3      347.68      370.69     20.11 o 
  -1   3   3      910.35      914.25     47.79 o 
   0   3   3      425.38      423.50     17.34 o 
   1   3   3      578.45      662.30     33.58 o 
   2   3   3      169.96      145.61      6.50 o 
   3   3   3      265.26      264.55     13.34 o 
   4   3   3       95.69      107.33     10.69 o 
   5   3   3      632.11      678.90     39.31 o 
   6   3   3       39.41       41.62      6.52 o 
   7   3   3      183.80      211.69     14.82 o 
   8   3   3       76.86       80.88      9.72 o 
   9   3   3      400.97      442.10     34.78 o 
  10   3   3      102.93      122.03     13.12 o 
  11   3   3       23.28       30.30      7.51 o 
  12   3   3       29.49       47.18     10.41 o 
  13   3   3       31.95       38.03      9.14 o 
  14   3   3       15.96        6.48      6.48 o 
  15   3   3       15.97       19.44      7.03 o 
  16   3   3       13.36        6.31      5.87 o 
 -14   4   3       15.98        2.61      6.64 o 
 -13   4   3       82.99      105.92     14.81 o 
 -12   4   3      135.64      173.59     16.78 o 
 -11   4   3       12.84        6.71      5.54 o 
 -10   4   3       82.40      100.12     11.36 o 
  -9   4   3       35.62       24.53      6.70 o 
  -8   4   3       95.22       95.51     10.49 o 
  -7   4   3      213.93      236.53     20.75 o 
  -6   4   3      930.14      955.39     39.34 o 
  -5   4   3       11.15       14.85      4.98 o 
  -4   4   3      129.98      141.46     11.02 o 
  -3   4   3      297.65      326.71     19.93 o 
  -2   4   3       36.53       35.50      4.61 o 
  -1   4   3       11.83        7.31      2.30 o 
   1   4   3       72.24       67.33      7.16 o 
   2   4   3       16.54       18.59      4.24 o 
   3   4   3      133.08      136.77     15.09 o 
   4   4   3      262.36      294.77     13.52 o 
   5   4   3       80.52       96.12      9.88 o 
   6   4   3      293.68      334.62     26.32 o 
   7   4   3      105.97      120.62     11.81 o 
   8   4   3      134.75      150.85     14.90 o 
   9   4   3       21.06       28.53      6.02 o 
  10   4   3      150.37      162.81     15.37 o 
  11   4   3       48.22       43.75      7.21 o 
  12   4   3       14.41        9.03      5.36 o 
  13   4   3       63.30       61.66     14.45 o 
  14   4   3       22.08       32.68     10.21 o 
 -13   5   3       14.05        8.43      5.44 o 
 -12   5   3       49.63       34.70      9.04 o 
 -11   5   3       46.22       67.06     10.77 o 
 -10   5   3      109.62      105.79     16.23 o 
  -9   5   3        1.65       -1.39      4.11 o 
  -8   5   3       66.09       67.02      6.88 o 
  -7   5   3       99.69      105.33      8.51 o 
  -6   5   3       96.71       79.94      8.72 o 
  -5   5   3       99.89      100.10      9.03 o 
  -4   5   3      545.22      616.28     35.13 o 
  -3   5   3      255.18      276.92     18.83 o 
   2   5   3       91.32       98.53      9.15 o 
   3   5   3      418.28      421.30     30.39 o 
   4   5   3      121.92      140.02     13.36 o 
   5   5   3       82.36       95.84     11.55 o 
   6   5   3       81.88       63.70      9.93 o 
   7   5   3       35.83       37.78      8.53 o 
   8   5   3      107.80      130.10     15.92 o 
   9   5   3       10.58        3.96      5.28 o 
  10   5   3       17.49       16.94      5.29 o 
  11   5   3       38.19       40.97      8.19 o 
  12   5   3        5.26       -0.10      5.98 o 
 -10   6   3        2.16        1.00      4.68 o 
   4   6   3       49.18       62.31      8.53 o 
   5   6   3       13.24        7.01      4.40 o 
   6   6   3       77.04       95.90     11.52 o 
   7   6   3       18.25       28.50      7.34 o 
   8   6   3       31.89       26.40      7.56 o 
   9   6   3       24.07       25.21      6.05 o 
  10   6   3       33.50       39.55      9.35 o 
  -4  -7   4        1.12        3.65      5.34 o 
  -3  -7   4       22.49       13.54      6.13 o 
  -2  -7   4       31.64       36.26      9.46 o 
  -1  -7   4       11.89       15.36      7.31 o 
   0  -7   4        8.02        6.78      4.80 o 
   1  -7   4      135.36      152.58     18.83 o 
   2  -7   4       25.05       40.85      9.77 o 
   3  -7   4       32.61       29.23      7.73 o 
   4  -7   4        5.88        0.32      5.30 o 
  -9  -6   4        2.37        3.04      6.77 o 
  -8  -6   4       13.33       12.74      9.12 o 
  -7  -6   4       46.84       33.67     10.94 o 
  -6  -6   4       17.73       25.76      7.13 o 
  -5  -6   4       12.50       21.76      6.61 o 
  -4  -6   4       58.83       69.07     10.64 o 
  -3  -6   4       16.22       14.93      6.69 o 
  -2  -6   4       26.03       23.40      6.53 o 
  -1  -6   4       79.75       74.20     12.49 o 
   0  -6   4       13.43       10.57      2.82 o 
   1  -6   4       25.16       18.87      3.68 o 
   2  -6   4       38.40       40.77      5.70 o 
   3  -6   4       59.07       58.63      8.00 o 
   4  -6   4       41.24       46.43      8.97 o 
   5  -6   4       40.37       37.28      8.00 o 
   6  -6   4       12.93        5.89      4.57 o 
   7  -6   4       11.83        7.77      4.24 o 
   8  -6   4       16.20       16.95      5.02 o 
   9  -6   4        3.17        9.35     10.64 o 
  -7  -5   4       11.00        3.97      5.97 o 
  -6  -5   4       76.59       82.49     12.21 o 
  -5  -5   4      128.65      115.08      9.50 o 
  -4  -5   4      252.26      260.88     42.35 o 
  -3  -5   4       59.76       60.20      6.55 o 
  -2  -5   4       88.75       91.16      6.30 o 
  -1  -5   4      134.88      139.80      9.86 o 
   0  -5   4      105.94      106.76      7.24 o 
   1  -5   4        4.41        6.60      3.20 o 
   2  -5   4      149.40      156.31     15.76 o 
   3  -5   4       44.19       42.59      6.83 o 
   4  -5   4      103.36       95.12     11.98 o 
   5  -5   4       78.19       83.15      8.77 o 
   6  -5   4       42.28       45.04      8.27 o 
   7  -5   4       16.17        9.11      5.22 o 
   8  -5   4      106.95      136.53     17.47 o 
   9  -5   4        9.19       15.46     12.76 o 
  10  -5   4      151.40       92.95     27.67 o 
  11  -5   4        5.10        0.82      8.73 o 
  12  -5   4       36.34       41.63     17.56 o 
  -8  -4   4       15.75       17.57      2.16 o 
  -7  -4   4       54.58       49.89      3.10 o 
  -5  -4   4      304.74      293.42     11.33 o 
  -4  -4   4      139.02      130.35      4.52 o 
  -3  -4   4      246.02      256.25      7.80 o 
  -2  -4   4       32.32       27.69      2.70 o 
  -1  -4   4       63.94       65.56      4.12 o 
   0  -4   4       23.67       19.69      3.35 o 
   1  -4   4       91.61       75.17      5.01 o 
   2  -4   4      288.22      304.61     18.91 o 
   3  -4   4       65.98       60.66      4.95 o 
   4  -4   4       13.73       16.73      4.66 o 
   5  -4   4      143.32      118.63     10.23 o 
   6  -4   4       10.47        8.67      4.29 o 
   7  -4   4      101.69       84.18      9.74 o 
   8  -4   4       61.71       57.60      8.58 o 
   9  -4   4       73.24       40.42     11.21 o 
  10  -4   4      130.96       97.98     23.56 o 
  11  -4   4       11.45       -1.27     10.07 o 
  12  -4   4      140.80       95.99     24.48 o 
  13  -4   4       47.23       42.33     15.20 o 
  14  -4   4       64.77       47.32     15.88 o 
 -12  -3   4      300.49      292.75     22.42 o 
 -11  -3   4      139.13      139.70     12.91 o 
 -10  -3   4       43.18       30.51      4.45 o 
  -9  -3   4       46.47       35.95      4.12 o 
  -8  -3   4      196.62      176.97     10.86 o 
  -7  -3   4      100.93       95.98      5.79 o 
  -6  -3   4       45.79       42.62      1.80 o 
  -3  -3   4       66.11       63.19      2.68 o 
  -2  -3   4      479.02      462.41     12.29 o 
  -1  -3   4      123.75      117.48      5.59 o 
   0  -3   4      151.30      144.69      6.57 o 
   1  -3   4      173.52      202.33      8.31 o 
   2  -3   4        0.44        0.77      1.57 o 
   3  -3   4      449.57      426.55     18.41 o 
   4  -3   4      505.87      547.34     24.39 o 
   5  -3   4       52.08       52.24      6.11 o 
   6  -3   4       69.42       59.00      6.47 o 
   7  -3   4      327.16      355.70     26.95 o 
   8  -3   4       68.57       18.62      7.06 o 
   9  -3   4      152.75       92.30     19.38 o 
  10  -3   4       90.39       86.18     19.54 o 
  11  -3   4      185.00      147.42     26.56 o 
  12  -3   4       53.11       55.29     15.92 o 
  13  -3   4       52.80       53.51     14.67 o 
  14  -3   4      109.46      111.74     19.34 o 
  15  -3   4       11.63       21.49      9.34 o 
 -15  -2   4        4.87        6.21      3.95 o 
 -14  -2   4      162.19      154.36     15.88 o 
 -13  -2   4       22.94       20.83      5.46 o 
 -12  -2   4        0.30        0.45      3.05 o 
 -11  -2   4      178.06      176.31     14.75 o 
 -10  -2   4      109.10      118.01     10.91 o 
  -9  -2   4      210.95      222.08     16.04 o 
  -8  -2   4      168.75      172.82     11.72 o 
  -7  -2   4      590.86      597.24     27.07 o 
  -6  -2   4      376.10      378.26     17.39 o 
  -5  -2   4      646.13      626.48     23.25 o 
  -3  -2   4      706.42      789.81     36.72 o 
  -2  -2   4      674.81      636.15     22.39 o 
  -1  -2   4       63.65       60.17      2.71 o 
   0  -2   4      142.52      144.43      5.51 o 
   1  -2   4       41.63       45.97      3.51 o 
   2  -2   4      209.53      208.42      9.44 o 
   3  -2   4       67.39       80.60      5.12 o 
   4  -2   4      317.14      382.89     13.98 o 
   5  -2   4      872.37      973.97     51.76 o 
   6  -2   4      530.45      704.35     39.50 o 
   7  -2   4      323.90      222.79     25.70 o 
   8  -2   4      115.80      149.70     26.05 o 
   9  -2   4      371.62      422.90     42.70 o 
  10  -2   4      615.58      581.83     69.69 o 
  11  -2   4       47.02       71.55     13.29 o 
  12  -2   4       22.10       20.79      9.77 o 
  13  -2   4       90.19       97.21     15.79 o 
  14  -2   4        1.03        0.54      7.95 o 
  15  -2   4        4.12        0.39      6.00 o 
  16  -2   4       54.27       50.59     13.53 o 
 -17  -1   4       18.28       15.92      4.94 o 
 -16  -1   4       41.58       34.50      6.55 o 
 -15  -1   4       90.68       81.08     12.96 o 
 -14  -1   4      154.86      158.63     17.04 o 
 -13  -1   4      218.50      200.12     19.43 o 
 -12  -1   4      290.59      289.11     23.51 o 
 -11  -1   4      560.40      586.07     36.32 o 
 -10  -1   4       91.58       92.68      9.80 o 
  -9  -1   4      111.31      111.39      9.88 o 
  -8  -1   4      268.80      237.07     15.31 o 
  -7  -1   4      264.00      271.55     16.37 o 
  -6  -1   4      384.13      408.16     24.22 o 
  -5  -1   4      595.45      609.79     39.93 o 
  -4  -1   4      707.80      701.33     41.99 o 
  -3  -1   4      669.94      777.58     42.46 o 
  -2  -1   4     2229.54     2015.32     52.08 o 
  -1  -1   4     2216.82     2159.86     63.66 o 
   0  -1   4     2112.73     1978.37     43.92 o 
   1  -1   4      154.07      162.01     14.22 o 
   2  -1   4      302.98      306.39     12.06 o 
   3  -1   4      650.69      687.44     25.46 o 
   4  -1   4       93.71      101.00      8.34 o 
   5  -1   4      559.58      539.17     49.72 o 
   6  -1   4       26.51       33.26     15.93 o 
   7  -1   4     1008.29     1195.99     82.90 o 
   8  -1   4      403.74      455.07     45.56 o 
   9  -1   4       78.18       87.04     16.38 o 
  10  -1   4      855.34      977.13     64.22 o 
  11  -1   4      108.56      129.01     15.93 o 
  12  -1   4       20.65        6.96      7.96 o 
  13  -1   4       83.50       62.20     13.20 o 
  14  -1   4      113.37      135.76     16.49 o 
  15  -1   4       40.70       26.63     10.08 o 
  16  -1   4       12.60       13.28      6.07 o 
  17  -1   4       95.06       88.96     17.66 o 
 -17   0   4      137.29      129.18     18.38 o 
 -16   0   4        3.09        3.23      5.61 o 
 -15   0   4       12.60        7.16      5.00 o 
 -14   0   4       22.22       25.76      6.29 o 
 -13   0   4     1248.09     1301.74     73.44 o 
 -12   0   4        0.09       -0.86      3.46 o 
 -11   0   4       28.77       39.67      5.85 o 
 -10   0   4      120.47      134.54     10.89 o 
  -9   0   4        2.24       -0.28      3.36 o 
  -8   0   4      132.58      146.08     11.43 o 
  -7   0   4     1038.96     1064.63     45.54 o 
  -6   0   4       10.44       10.06      2.31 o 
  -5   0   4     1526.49     1634.98     54.80 o 
  -4   0   4     1184.96     1154.91     40.19 o 
  -3   0   4      134.55      125.29      6.89 o 
  -2   0   4      566.04      532.47     16.98 o 
  -1   0   4      151.24      160.83      5.38 o 
   0   0   4      258.58      231.29      7.24 o 
   1   0   4      665.69      658.33     18.32 o 
   2   0   4      198.04      156.19      6.89 o 
   3   0   4      356.63      282.66     19.08 o 
   4   0   4      550.60      481.78     24.32 o 
   5   0   4     1488.52     1906.28     99.46 o 
   6   0   4      397.96      532.80     49.34 o 
   7   0   4       14.67       12.41     10.05 o 
   8   0   4        9.55       16.33      9.23 o 
   9   0   4      373.12      433.02     37.87 o 
  10   0   4       21.43       27.27      9.51 o 
  11   0   4       80.56       73.08     11.97 o 
  12   0   4       66.57       61.75     12.49 o 
  13   0   4       31.43       38.64     11.36 o 
  14   0   4        1.52        7.05      8.17 o 
  15   0   4       61.63       54.61     13.49 o 
  16   0   4      132.62      131.36     18.49 o 
  17   0   4       43.66       41.91     11.30 o 
 -17   1   4       18.95       27.06      6.67 o 
 -16   1   4       41.57       24.73      8.19 o 
 -15   1   4       86.69       79.36     10.87 o 
 -14   1   4      158.46      155.97     15.31 o 
 -13   1   4      220.75      209.60     21.93 o 
 -12   1   4      282.72      266.20     22.89 o 
 -11   1   4      555.32      576.82     35.50 o 
 -10   1   4       90.49       80.17      9.62 o 
  -9   1   4      105.48      100.85      8.51 o 
  -8   1   4      270.11      237.47     14.31 o 
  -7   1   4      264.45      287.32     15.65 o 
  -6   1   4      396.41      409.54     17.79 o 
  -5   1   4      578.68      562.94     32.78 o 
  -4   1   4      710.16      699.61     25.32 o 
  -3   1   4      655.77      688.40     23.34 o 
  -2   1   4     2255.84     2063.11     45.06 o 
  -1   1   4     2203.76     2501.92    380.16 o 
   0   1   4     2101.35     2009.22     44.67 o 
   1   1   4      155.28      139.95      5.65 o 
   2   1   4      303.15      302.08     11.22 o 
   3   1   4      643.40      659.85     21.60 o 
   4   1   4       94.91       89.93      7.26 o 
   5   1   4      558.11      584.28     26.59 o 
   6   1   4       25.92       33.49      8.95 o 
   7   1   4      998.91     1093.23     63.15 o 
   8   1   4      415.40      445.47     33.85 o 
   9   1   4       78.18       77.77     12.24 o 
  10   1   4      850.90      954.56     74.74 o 
  11   1   4      114.50      160.28     19.17 o 
  12   1   4       20.33       17.91      7.77 o 
  13   1   4       81.23       95.91     12.64 o 
  14   1   4      112.25      147.45     18.85 o 
  15   1   4       41.25       51.81     11.19 o 
  16   1   4       11.91       26.22      8.62 o 
  17   1   4       94.94      100.03     19.45 o 
 -16   2   4      100.72      106.83     15.01 o 
 -15   2   4        4.92       -0.54      5.59 o 
 -14   2   4      162.37      158.54     15.91 o 
 -13   2   4       22.76       35.23      9.32 o 
 -12   2   4        0.33        1.54      4.52 o 
 -11   2   4      181.36      198.78     16.38 o 
 -10   2   4      103.13      116.58      8.30 o 
  -9   2   4      209.58      218.12     16.98 o 
  -8   2   4      164.18      166.07      9.20 o 
  -7   2   4      605.24      595.14     23.16 o 
  -6   2   4      374.88      385.67     16.24 o 
  -5   2   4      640.87      635.46     21.38 o 
  -4   2   4      341.11      339.21     24.62 o 
  -3   2   4      696.33      734.69     42.07 o 
  -2   2   4      672.42      648.60     35.06 o 
  -1   2   4       64.65       61.52      3.98 o 
   0   2   4      147.23      135.73      4.90 o 
   1   2   4       41.46       46.50      2.61 o 
   2   2   4      202.81      192.55      9.54 o 
   3   2   4       69.56       77.20      8.32 o 
   4   2   4      320.21      352.98     26.87 o 
   5   2   4      885.76      907.78     53.56 o 
   6   2   4      515.49      516.23     34.29 o 
   7   2   4      320.73      347.50     21.38 o 
   8   2   4      112.49      133.17     13.34 o 
   9   2   4      367.30      341.42     27.69 o 
  10   2   4      622.89      634.31     46.16 o 
  11   2   4       48.00       80.35     12.16 o 
  12   2   4       22.74       33.74      9.83 o 
  13   2   4       91.68       87.81     12.25 o 
  14   2   4        1.11       -2.23      5.71 o 
  15   2   4        3.35       11.52      7.61 o 
  16   2   4       53.58       63.55     12.48 o 
 -16   3   4        4.11       -3.51      5.61 o 
 -15   3   4       64.17       82.17     14.34 o 
 -14   3   4       11.66       21.94      7.42 o 
 -13   3   4        3.14        8.91      6.23 o 
 -12   3   4      302.07      346.26     31.44 o 
 -11   3   4      141.87      138.77     14.58 o 
 -10   3   4       43.95       42.99      8.39 o 
  -9   3   4       47.81       46.76      6.24 o 
  -8   3   4      192.91      208.49     11.59 o 
  -7   3   4      101.06      100.98      5.03 o 
  -6   3   4       42.66       48.42      7.68 o 
  -5   3   4      614.08      620.14     45.86 o 
  -4   3   4       25.20       27.31      3.92 o 
  -3   3   4       63.64       75.80      7.24 o 
  -2   3   4      477.09      483.15     25.41 o 
  -1   3   4      124.32      120.13      6.11 o 
   0   3   4      153.99      148.50      7.88 o 
   1   3   4      180.74      201.59     12.54 o 
   2   3   4        0.23       -1.24      1.46 o 
   3   3   4      452.79      470.54     17.43 o 
   4   3   4      502.20      528.19     20.49 o 
   5   3   4       48.84       50.30      6.37 o 
   6   3   4       68.84       73.14      8.77 o 
   7   3   4      329.14      278.61     18.17 o 
   8   3   4       70.88       76.44      8.64 o 
   9   3   4      152.82      150.11     13.56 o 
  10   3   4       91.95      103.32     10.90 o 
  11   3   4      184.28      191.41     21.26 o 
  12   3   4       53.71       61.22     12.46 o 
  13   3   4       53.22       53.56     10.46 o 
  14   3   4      113.13      116.65     17.89 o 
  15   3   4       11.25       22.93      7.31 o 
 -14   4   4       14.54       13.91      6.19 o 
 -13   4   4      156.41      169.61     20.70 o 
 -12   4   4       34.35       25.11      8.26 o 
 -11   4   4       93.10       99.14     16.42 o 
 -10   4   4       50.99       64.72      9.83 o 
  -9   4   4       13.88       17.68      5.80 o 
  -8   4   4       14.73       19.92      6.77 o 
  -7   4   4       54.14       54.65      5.41 o 
  -6   4   4      114.43      112.00      7.42 o 
  -5   4   4      306.65      293.95     20.66 o 
  -4   4   4      133.03      134.63     10.68 o 
  -3   4   4      244.00      270.04     18.93 o 
  -2   4   4       32.43       36.35      4.55 o 
  -1   4   4       61.15       75.18      6.65 o 
   0   4   4       23.91       23.01      3.43 o 
   1   4   4       91.33       90.49      8.78 o 
   2   4   4      282.31      281.15     19.42 o 
   3   4   4       67.51       60.11      3.42 o 
   4   4   4       13.59       14.57      1.87 o 
   5   4   4      142.50      147.57     10.35 o 
   6   4   4       10.15       11.04      5.07 o 
   7   4   4      101.28       91.61      9.74 o 
   8   4   4       60.86       44.50      6.82 o 
   9   4   4       72.79       70.48      9.75 o 
  10   4   4      131.57      132.47     15.35 o 
  11   4   4       11.12       12.57      5.12 o 
  12   4   4      143.63      127.82     23.07 o 
  13   4   4       45.59       58.42     12.17 o 
  14   4   4       64.43       72.63     14.19 o 
 -12   5   4       27.80       22.65      6.88 o 
 -11   5   4        4.09        0.66      5.06 o 
 -10   5   4       37.50       37.69      5.86 o 
  -9   5   4        9.65        9.95      3.04 o 
  -8   5   4      124.51      131.57     23.56 o 
  -7   5   4       10.85       13.47      4.43 o 
  -6   5   4       78.66       75.98      7.75 o 
  -5   5   4      124.06      129.46     11.56 o 
  -4   5   4      253.17      275.35     21.32 o 
  -3   5   4       60.79       66.73      7.95 o 
  -2   5   4       91.97      109.86     10.53 o 
   2   5   4      146.43      150.61     13.32 o 
   3   5   4       43.15       45.88      5.86 o 
   4   5   4      104.35       96.16     12.51 o 
   5   5   4       80.74       59.01      9.68 o 
   6   5   4       42.77       48.27      7.26 o 
   7   5   4       15.14       27.37      7.10 o 
   8   5   4      109.16      156.77     18.52 o 
   9   5   4        9.07       12.55      5.67 o 
  10   5   4      152.87      171.91     18.57 o 
  11   5   4        4.38        9.74      5.25 o 
  12   5   4       35.96       33.56      8.33 o 
   4   6   4       40.77       35.36      6.28 o 
   5   6   4       41.19       45.80      8.34 o 
   6   6   4       12.02       15.56      5.31 o 
   7   6   4       11.82        5.79      5.02 o 
   8   6   4       16.16       18.17      6.07 o 
   9   6   4        3.22        3.47      5.14 o 
  -3  -7   5       41.34       33.18     10.35 o 
  -2  -7   5        4.37        4.08      4.80 o 
  -1  -7   5        4.66       -4.48      4.48 o 
   0  -7   5       24.65       24.27      7.66 o 
   1  -7   5       36.35       52.07     11.99 o 
   2  -7   5       31.71       40.09     10.32 o 
   3  -7   5       34.10       33.63      8.43 o 
  -9  -6   5       72.37       86.89     16.82 o 
  -8  -6   5       65.19       75.58     13.17 o 
  -7  -6   5       29.75       28.27      8.01 o 
  -6  -6   5       16.01        3.00      7.66 o 
  -5  -6   5        6.31        0.55      4.49 o 
  -4  -6   5       43.89       43.95      8.88 o 
  -3  -6   5        6.52        4.58      4.43 o 
  -2  -6   5       69.57       86.52     12.79 o 
  -1  -6   5       18.47       19.45      6.77 o 
   0  -6   5       95.13      102.87     13.40 o 
   1  -6   5      164.20      168.05     13.01 o 
   2  -6   5       41.42       48.22      6.29 o 
   3  -6   5        2.96       -0.67      3.63 o 
   4  -6   5       31.27       30.74      7.57 o 
   5  -6   5       18.81       16.61      6.79 o 
   6  -6   5        9.90       12.55      5.62 o 
   7  -6   5       15.09        4.94      4.62 o 
   8  -6   5        8.75       12.20      4.20 o 
   9  -6   5        7.18        1.43      7.46 o 
  -8  -5   5        2.28       -4.68      7.22 o 
  -7  -5   5      118.71      142.23     16.96 o 
  -6  -5   5       18.58       16.46      2.73 o 
  -5  -5   5       19.23       25.85      7.04 o 
  -4  -5   5      110.02      101.31     15.70 o 
  -3  -5   5        9.89        9.94      1.97 o 
  -2  -5   5      325.46      343.46     22.56 o 
  -1  -5   5      114.57      126.12     15.37 o 
   0  -5   5      249.93      251.17     30.41 o 
   1  -5   5      142.16      165.84     13.32 o 
   2  -5   5       27.26       22.43      5.85 o 
   3  -5   5      202.65      238.34     18.24 o 
   4  -5   5       12.69       14.00      4.61 o 
   5  -5   5        5.67        3.10      4.00 o 
   6  -5   5      120.57      117.81     15.87 o 
   7  -5   5       35.53       28.65      6.82 o 
   8  -5   5       85.52       78.66     13.17 o 
   9  -5   5       94.86      173.72     25.84 o 
  10  -5   5       47.63       11.01     13.40 o 
  11  -5   5        0.09       -1.85      9.72 o 
  12  -5   5       17.17       22.42     14.92 o 
  -6  -4   5      205.50      245.01     23.21 o 
  -5  -4   5     1011.10     1174.08     62.24 o 
  -4  -4   5      213.65      222.62     21.08 o 
  -3  -4   5      101.83       82.20      4.67 o 
  -2  -4   5        5.93        4.65      1.46 o 
  -1  -4   5      130.57      127.15      6.98 o 
   0  -4   5       11.34       10.69      3.70 o 
   1  -4   5       33.44       29.08      3.11 o 
   2  -4   5      668.61      686.76     43.79 o 
   3  -4   5       92.06       86.52      8.01 o 
   4  -4   5      181.60      150.05     13.62 o 
   5  -4   5      436.67      498.16     27.65 o 
   6  -4   5       48.30       53.56      6.52 o 
   7  -4   5       91.39       98.50     10.83 o 
   8  -4   5        6.88        6.28      4.54 o 
   9  -4   5      129.30       41.56     13.00 o 
  10  -4   5       22.62       18.07     13.21 o 
  11  -4   5       18.69       11.59     12.51 o 
  12  -4   5       67.47       18.21     16.56 o 
  13  -4   5       53.68       51.40     18.42 o 
  14  -4   5       48.55       26.63     15.01 o 
 -11  -3   5       62.25       58.51      6.34 o 
 -10  -3   5      101.46      102.03      8.29 o 
  -9  -3   5       76.84       63.01      5.26 o 
  -8  -3   5      201.70      163.32      8.28 o 
  -4  -3   5      149.80      184.41     20.19 o 
  -3  -3   5      478.47      445.32     20.54 o 
  -2  -3   5       23.09       23.35      2.69 o 
  -1  -3   5      297.32      322.89     13.28 o 
   0  -3   5      683.54      724.96     22.09 o 
   1  -3   5      414.72      420.19     17.71 o 
   2  -3   5       54.90       51.28      4.19 o 
   3  -3   5      361.05      355.41     15.98 o 
   4  -3   5      278.25      271.08     17.59 o 
   5  -3   5      356.81      394.82     26.54 o 
   6  -3   5       31.28       22.49      5.43 o 
   7  -3   5      272.72      307.95     22.75 o 
   8  -3   5       21.29       24.60     10.26 o 
   9  -3   5      140.90      103.38     20.58 o 
  10  -3   5      174.35      123.15     30.12 o 
  11  -3   5       30.95        9.74     12.95 o 
  12  -3   5      121.99      132.14     25.60 o 
  13  -3   5        1.87       -3.49      7.00 o 
  14  -3   5       93.38      109.80     21.62 o 
  15  -3   5       80.66       77.28     18.01 o 
 -15  -2   5        6.77       11.89      4.39 o 
 -14  -2   5      130.47      123.34     13.40 o 
 -13  -2   5       42.15       34.28      6.04 o 
 -12  -2   5      441.64      456.21     30.96 o 
 -11  -2   5      168.61      196.58     14.00 o 
 -10  -2   5       62.75       64.37      6.29 o 
  -9  -2   5      316.09      326.89     18.60 o 
  -8  -2   5      474.56      473.46     23.72 o 
  -7  -2   5        5.42        6.21      1.80 o 
  -6  -2   5      242.97      242.72     10.90 o 
  -4  -2   5      170.72      148.88     12.92 o 
  -3  -2   5      495.16      509.24     23.05 o 
  -2  -2   5     3018.33     3051.99     85.43 o 
  -1  -2   5      237.76      261.26      7.53 o 
   0  -2   5      481.48      533.45     47.11 o 
   1  -2   5       58.93       68.53      3.86 o 
   2  -2   5       44.80       38.42      3.22 o 
   3  -2   5      149.60      161.90      8.47 o 
   4  -2   5      472.51      556.39     22.37 o 
   5  -2   5      380.81      412.14     27.43 o 
   6  -2   5      258.41      321.18     22.99 o 
   7  -2   5       23.78        6.52      8.85 o 
   8  -2   5       87.01       65.65     17.43 o 
   9  -2   5       11.34       12.86     10.25 o 
  10  -2   5       23.00        3.90      8.83 o 
  11  -2   5       28.00       32.45     12.98 o 
  12  -2   5      138.02      160.24     22.21 o 
  13  -2   5       37.17       43.21     13.31 o 
  14  -2   5       27.38       30.69     10.06 o 
  15  -2   5        7.32       21.25      9.25 o 
  16  -2   5        2.76       11.74      9.04 o 
 -17  -1   5       70.25       71.84     11.87 o 
 -16  -1   5       46.78       38.22      6.29 o 
 -15  -1   5        3.56       -2.35      3.57 o 
 -14  -1   5        7.54       12.81      5.93 o 
 -13  -1   5       54.55       54.24      7.99 o 
 -12  -1   5      104.76       95.04      9.59 o 
 -11  -1   5       38.70       31.61      4.84 o 
 -10  -1   5       32.22       40.10      5.98 o 
  -9  -1   5       64.40       63.14      6.79 o 
  -8  -1   5       58.94       60.33      5.89 o 
  -7  -1   5      213.36      212.78     13.74 o 
  -6  -1   5      299.38      305.83     18.59 o 
  -5  -1   5      136.79      131.68      7.37 o 
  -4  -1   5      601.62      606.05     39.94 o 
  -3  -1   5     1177.05     1226.83     48.36 o 
  -2  -1   5     4230.85     3975.52     80.77 o 
  -1  -1   5     1042.00     1045.51     33.78 o 
   0  -1   5     1352.22     1299.64     33.78 o 
   1  -1   5      502.28      547.89     16.36 o 
   2  -1   5      218.77      229.76      9.21 o 
   3  -1   5      340.87      391.38     60.22 o 
   4  -1   5      459.06      448.53     47.81 o 
   6  -1   5      448.93      400.42     42.44 o 
   7  -1   5      472.10      558.86     51.25 o 
   8  -1   5        6.13       16.19     12.87 o 
   9  -1   5      769.66      906.43     76.96 o 
  10  -1   5     1074.51     1117.68     87.08 o 
  11  -1   5       55.48       72.26     12.39 o 
  12  -1   5       22.82       21.83     11.32 o 
  13  -1   5      105.17      132.56     19.31 o 
  14  -1   5       24.66       13.66     10.43 o 
  15  -1   5        8.39       14.23      7.50 o 
  16  -1   5      133.55      117.79     22.03 o 
  17  -1   5       19.53       17.45      8.98 o 
 -17   0   5      104.74      116.76     16.72 o 
 -16   0   5       16.69        6.85      4.80 o 
 -15   0   5       51.15       40.80      8.17 o 
 -14   0   5       10.51        8.19      4.86 o 
 -13   0   5      301.42      331.06     28.18 o 
 -12   0   5      430.39      424.58     32.04 o 
 -11   0   5       93.16       91.47     10.57 o 
 -10   0   5       99.08       92.50      9.08 o 
  -9   0   5       54.83       34.98      4.43 o 
  -8   0   5      161.22      201.84     15.23 o 
  -7   0   5      198.75      208.13     11.44 o 
  -6   0   5      446.73      415.69     19.81 o 
  -5   0   5     1767.18     1756.12     55.65 o 
  -4   0   5      345.03      368.56     15.31 o 
  -3   0   5      682.66      659.33     21.71 o 
  -2   0   5     1779.86     1486.47     42.24 o 
  -1   0   5      189.32      181.31      6.63 o 
   0   0   5     1853.05     1732.01     50.87 o 
   1   0   5      140.69      133.20      5.14 o 
   2   0   5      165.93      168.18      6.48 o 
   3   0   5      161.36      179.89      8.93 o 
   4   0   5      817.01      830.05     29.25 o 
   5   0   5     1396.82     1377.58     58.33 o 
   6   0   5       82.79      146.15     23.19 o 
   7   0   5      146.88      193.34     23.37 o 
   8   0   5       87.48       78.73     14.39 o 
   9   0   5      983.47     1059.64     76.06 o 
  10   0   5      788.35      866.53     61.14 o 
  11   0   5       95.48       97.48     14.28 o 
  12   0   5       67.58       65.48     11.67 o 
  13   0   5       63.79       45.73     11.02 o 
  14   0   5       67.90       69.80     12.19 o 
  15   0   5      128.49      165.18     26.63 o 
  16   0   5        0.53        6.89      7.19 o 
  17   0   5       68.77       74.79     18.26 o 
 -17   1   5       69.71       82.33     13.71 o 
 -16   1   5       46.90       54.87      9.74 o 
 -15   1   5        3.67       -0.06      4.63 o 
 -14   1   5        7.37       17.98      5.68 o 
 -13   1   5       58.32       55.93      7.22 o 
 -12   1   5      103.62      101.03     10.33 o 
 -11   1   5       39.15       36.01      5.99 o 
 -10   1   5       32.95       31.02      5.57 o 
  -9   1   5       63.10       67.99      6.98 o 
  -8   1   5       59.56       58.05      9.26 o 
  -7   1   5      217.47      212.81     12.00 o 
  -6   1   5      295.25      311.54     14.25 o 
  -5   1   5      136.51      137.36      7.84 o 
  -4   1   5      595.85      589.78     17.70 o 
  -3   1   5     1150.86     1184.12     30.13 o 
  -2   1   5     4244.27     4221.46    116.79 o 
  -1   1   5     1054.80      996.12     24.46 o 
   0   1   5     1339.18     1235.03     40.05 o 
   1   1   5      493.13      552.54     16.68 o 
   2   1   5      220.93      213.74      8.44 o 
   3   1   5      340.62      331.06     13.60 o 
   4   1   5      472.34      466.28     18.30 o 
   5   1   5      296.35      327.77     27.89 o 
   6   1   5      453.39      500.97     36.95 o 
   7   1   5      465.52      521.63     38.48 o 
   8   1   5        5.92       16.27      7.13 o 
   9   1   5      758.16      848.12     59.30 o 
  10   1   5     1086.56     1182.14     83.62 o 
  11   1   5       54.51       54.81     11.85 o 
  12   1   5       21.63       24.23      7.68 o 
  13   1   5      104.98      105.67     16.14 o 
  14   1   5       24.36       24.97      8.35 o 
  15   1   5        8.32       13.87      7.67 o 
  16   1   5      131.98      152.48     21.91 o 
  17   1   5       19.60       35.03      9.72 o 
 -16   2   5        8.79        1.55      5.55 o 
 -15   2   5        6.15       11.40      5.82 o 
 -14   2   5      131.77      141.59     15.54 o 
 -13   2   5       42.78       45.10      9.49 o 
 -12   2   5      442.17      475.62     32.06 o 
 -11   2   5      175.47      202.91     22.66 o 
 -10   2   5       60.63       85.73     18.09 o 
  -9   2   5      311.98      414.31    107.28 o 
  -8   2   5      480.92      565.34     79.12 o 
  -7   2   5        6.04        5.13      1.43 o 
  -6   2   5      240.92      243.83     10.19 o 
  -5   2   5      451.87      466.02     33.09 o 
  -4   2   5      170.40      156.95     12.91 o 
  -3   2   5      494.48      507.59     30.30 o 
  -2   2   5     2995.42     3064.09    138.58 o 
  -1   2   5      244.04      250.73      9.97 o 
   0   2   5      481.58      538.34     14.96 o 
   1   2   5       57.68       62.70      3.20 o 
   2   2   5       49.22       39.65      4.41 o 
   3   2   5      151.20      149.61      7.95 o 
   4   2   5      480.10      566.21     25.84 o 
   5   2   5      388.31      433.42     29.64 o 
   6   2   5      256.11      280.74     20.01 o 
   7   2   5       23.10       35.29      6.35 o 
   8   2   5       88.58       78.80      9.45 o 
   9   2   5       11.34       10.70      5.99 o 
  10   2   5       23.13       27.76      6.88 o 
  11   2   5       28.12       32.57      8.63 o 
  12   2   5      139.66      177.32     23.18 o 
  13   2   5       37.03       52.50     12.49 o 
  14   2   5       28.38       47.64      9.49 o 
  15   2   5        6.68        0.86      7.44 o 
  16   2   5        2.80       -5.44      6.19 o 
 -15   3   5        7.26        4.63      5.50 o 
 -14   3   5       11.20       10.37      7.05 o 
 -13   3   5        1.69        0.36      4.97 o 
 -12   3   5        7.70       -0.38      4.69 o 
 -11   3   5       62.38       69.11     10.45 o 
 -10   3   5      102.79      125.26     13.38 o 
  -9   3   5       77.62       68.71      4.65 o 
  -8   3   5      201.41      181.74     11.01 o 
  -7   3   5      350.35      371.19     28.50 o 
  -6   3   5      215.01      250.23     16.92 o 
  -5   3   5       40.04       34.71      6.15 o 
  -4   3   5      145.29      165.47     14.55 o 
  -3   3   5      483.68      464.36     27.76 o 
  -2   3   5       22.18       16.07      4.60 o 
  -1   3   5      294.60      311.77     12.05 o 
   0   3   5      671.70      690.72     23.65 o 
   1   3   5      421.53      411.00     13.16 o 
   2   3   5       53.82       48.79      3.68 o 
   3   3   5      367.17      353.87     15.63 o 
   4   3   5      277.68      279.94     13.40 o 
   5   3   5      358.01      405.24     19.05 o 
   6   3   5       30.76       24.19      4.94 o 
   7   3   5      272.76      274.13     20.74 o 
   8   3   5       21.16       16.17      5.25 o 
   9   3   5      143.75      131.16     11.30 o 
  10   3   5      173.25      180.94     13.48 o 
  11   3   5       31.62       19.14      6.41 o 
  12   3   5      122.48      134.02     18.41 o 
  13   3   5        2.20        1.50      5.90 o 
  14   3   5       94.46      135.96     18.36 o 
  15   3   5       80.82       96.07     13.71 o 
 -14   4   5       41.13       46.10      9.50 o 
 -13   4   5       14.38        9.93      7.16 o 
 -12   4   5      140.25      139.20     17.06 o 
 -11   4   5       33.64       33.74      7.75 o 
 -10   4   5       20.48       18.33      6.11 o 
  -9   4   5      151.38      179.45     16.91 o 
  -8   4   5       78.28       66.18      6.93 o 
  -7   4   5      212.99      231.25     14.28 o 
  -6   4   5      207.92      226.94     17.34 o 
  -5   4   5     1003.18     1098.83     58.75 o 
  -4   4   5      219.14      218.39     16.84 o 
  -3   4   5      102.39      103.20      9.82 o 
  -2   4   5        7.16        7.02      3.02 o 
  -1   4   5      126.36      139.31     13.83 o 
   0   4   5       11.45        8.01      2.05 o 
   1   4   5       35.40       34.64      5.03 o 
   2   4   5      656.70      690.38     38.68 o 
   3   4   5       93.64       81.49     10.42 o 
   4   4   5      184.16      168.65      8.41 o 
   5   4   5      429.72      436.40     19.25 o 
   6   4   5       47.24       58.98      5.20 o 
   7   4   5       91.36       86.92     12.19 o 
   8   4   5        7.96       16.41      5.58 o 
   9   4   5      126.57      148.29     14.16 o 
  10   4   5       22.45       17.00      5.41 o 
  11   4   5       20.36       20.21      5.72 o 
  12   4   5       65.68       50.87     11.27 o 
  13   4   5       53.36       44.14      9.63 o 
  14   4   5       47.39       44.19     11.26 o 
 -12   5   5       50.79       64.28      9.11 o 
 -11   5   5       74.24       66.54      8.71 o 
 -10   5   5        0.31        0.57      2.97 o 
  -9   5   5       75.67       83.75      8.66 o 
  -8   5   5        2.16        5.33      3.62 o 
  -7   5   5      117.72      118.87     12.91 o 
  -6   5   5       19.78       17.70      4.24 o 
  -5   5   5       18.70       16.52      3.97 o 
  -4   5   5      106.74       97.96     10.46 o 
  -3   5   5        9.20       10.05      3.82 o 
  -2   5   5      326.21      367.93     25.56 o 
   1   5   5      139.22      158.39     13.61 o 
   2   5   5       26.89       25.29      4.53 o 
   3   5   5      198.18      196.96     18.24 o 
   4   5   5       13.56        7.38      4.56 o 
   5   5   5        5.58        4.50      3.78 o 
   6   5   5      121.73      143.55     13.18 o 
   7   5   5       33.50       39.14      8.22 o 
   8   5   5       85.69       90.63     11.98 o 
   9   5   5       96.95      125.99     13.97 o 
  10   5   5       47.83       48.72      9.51 o 
  11   5   5        0.09        5.50      3.90 o 
  12   5   5       18.02        8.21      6.12 o 
   3   6   5        3.10        1.51      3.12 o 
   4   6   5       32.29       41.17      6.73 o 
   5   6   5       18.20       23.18      5.65 o 
   6   6   5        9.70       25.97      5.78 o 
   7   6   5       15.40        5.53      4.82 o 
   8   6   5        8.38        4.59      5.59 o 
   9   6   5        7.49       10.72      6.85 o 
  -2  -7   6        9.59       15.89      6.43 o 
  -1  -7   6       16.48       21.30      6.88 o 
   0  -7   6        1.28       -2.65      5.71 o 
   1  -7   6        6.41        4.63      4.74 o 
   2  -7   6       10.74        5.39      4.92 o 
  -9  -6   6       57.00       57.64     15.87 o 
  -8  -6   6        7.08       -1.64      5.83 o 
  -7  -6   6       38.03       28.03      7.66 o 
  -6  -6   6        1.49        7.96      7.38 o 
  -5  -6   6       33.38       35.46     10.96 o 
  -4  -6   6       12.10       15.88      5.07 o 
  -3  -6   6       32.98       37.11     10.41 o 
  -2  -6   6       52.78       39.10      7.46 o 
  -1  -6   6        3.67       10.78      6.14 o 
   0  -6   6       50.40       45.57      8.96 o 
   1  -6   6       15.87       23.84      6.92 o 
   2  -6   6        3.30        6.26      2.93 o 
   3  -6   6       41.91       41.77      9.09 o 
   4  -6   6       52.15       55.15     10.69 o 
   5  -6   6       13.09       16.81      7.36 o 
   6  -6   6       21.42       10.45      5.43 o 
   7  -6   6       17.79       13.03      5.13 o 
   8  -6   6        0.24        4.34      4.79 o 
 -10  -5   6        4.62       -3.07      5.81 o 
  -9  -5   6        0.48        8.42      5.70 o 
  -8  -5   6       22.57       30.73     10.10 o 
  -7  -5   6      166.62      200.88     22.29 o 
  -6  -5   6       77.25       88.86     13.84 o 
  -5  -5   6      114.77      122.01     14.92 o 
  -4  -5   6       93.91      104.01     14.30 o 
  -3  -5   6       90.57       87.01     12.65 o 
  -2  -5   6       82.87       75.85     10.99 o 
  -1  -5   6       56.35       55.74      8.55 o 
   0  -5   6       72.65       66.06      6.64 o 
   1  -5   6       23.55       16.41      5.34 o 
   2  -5   6       48.53       45.34      7.95 o 
   3  -5   6       31.12       33.94      5.67 o 
   4  -5   6        2.06        5.28      4.00 o 
   5  -5   6      128.98      143.52     14.17 o 
   6  -5   6        7.14        6.22      4.26 o 
   7  -5   6        5.35       -0.92      4.01 o 
   8  -5   6        0.72        0.51      4.19 o 
   9  -5   6       62.67       74.51     15.71 o 
  10  -5   6        6.72       -5.00     10.84 o 
  11  -5   6       10.05       20.40     15.13 o 
  -7  -4   6      113.71      128.44     13.95 o 
  -6  -4   6      262.09      274.39     23.04 o 
  -5  -4   6      268.10      267.57     14.43 o 
  -4  -4   6      213.54      207.98     30.45 o 
  -3  -4   6      466.73      446.80     21.40 o 
  -2  -4   6      138.37      146.65     16.40 o 
  -1  -4   6       80.78       74.37      4.84 o 
   0  -4   6       96.75       88.24     11.01 o 
   1  -4   6      217.35      191.27     25.30 o 
   2  -4   6      189.71      172.99     33.71 o 
   3  -4   6      129.46      132.12     12.95 o 
   4  -4   6       40.42       39.41      7.66 o 
   5  -4   6      138.19      144.13     11.30 o 
   6  -4   6        8.25        1.27      3.61 o 
   7  -4   6      148.89      161.76     19.19 o 
   8  -4   6       20.53       12.69      4.60 o 
   9  -4   6        7.46       17.47     10.35 o 
  10  -4   6        5.04        2.20     10.24 o 
  11  -4   6       42.31       47.52     17.07 o 
  12  -4   6       15.37       12.90     13.40 o 
  13  -4   6       12.56        7.59     11.18 o 
  -6  -3   6      119.08      129.73     16.09 o 
  -5  -3   6      153.93      161.16     14.28 o 
  -4  -3   6      115.24      123.02     16.76 o 
  -3  -3   6      145.04      144.01     12.86 o 
  -2  -3   6       23.70       24.10      3.39 o 
  -1  -3   6      110.15      103.24      8.84 o 
   0  -3   6      179.75      175.31      8.09 o 
   1  -3   6      158.33      146.70      8.70 o 
   2  -3   6        5.10       -0.12      2.98 o 
   3  -3   6      449.65      431.07     24.67 o 
   4  -3   6       33.44       29.19      5.56 o 
   5  -3   6       78.16       94.05      9.35 o 
   6  -3   6       11.37       16.85      5.10 o 
   7  -3   6      453.07      525.48     37.61 o 
   8  -3   6       57.61       95.99     14.16 o 
   9  -3   6      557.41      460.67     52.60 o 
  10  -3   6       58.14       47.11     17.41 o 
  11  -3   6      121.01      108.14     23.67 o 
  12  -3   6       94.69       89.03     21.29 o 
  13  -3   6       93.83       80.35     21.95 o 
  14  -3   6       29.25       32.78     12.63 o 
  15  -3   6       54.90       42.82     16.43 o 
 -13  -2   6      121.60      121.25     12.30 o 
 -12  -2   6      236.71      222.89     18.81 o 
 -11  -2   6       88.94       87.56      8.96 o 
 -10  -2   6        9.84        8.94      2.70 o 
  -9  -2   6      854.07      854.21     45.19 o 
  -8  -2   6      330.96      322.47     17.84 o 
  -5  -2   6      409.50      422.91     29.15 o 
  -4  -2   6      214.12      218.60     20.50 o 
  -3  -2   6       26.17       20.30      3.29 o 
  -2  -2   6     1680.74     1658.59     41.93 o 
  -1  -2   6     1251.77     1285.96     31.06 o 
   0  -2   6      353.38      356.28     11.24 o 
   1  -2   6      296.16      284.71     27.77 o 
   2  -2   6      505.86      487.82     60.53 o 
   3  -2   6      661.67      679.02     36.18 o 
   4  -2   6      575.80      610.33     29.80 o 
   5  -2   6      163.95      158.42     13.97 o 
   6  -2   6      697.32      794.43     46.52 o 
   7  -2   6      253.03      627.83     42.99 o 
   8  -2   6       38.64       22.01     13.73 o 
   9  -2   6       22.29       13.08     13.32 o 
  10  -2   6      103.23       84.20     21.09 o 
  11  -2   6       46.30       54.03     14.87 o 
  12  -2   6       46.66       67.10     16.75 o 
  13  -2   6      156.80      133.80     24.06 o 
  14  -2   6       53.90       43.84     10.93 o 
  15  -2   6        4.57       -6.56      7.23 o 
  16  -2   6       33.00       40.81     12.92 o 
 -16  -1   6       72.92       72.89     11.30 o 
 -15  -1   6       11.69        7.23      4.42 o 
 -14  -1   6       81.18       89.53     11.60 o 
 -13  -1   6        2.02       -0.86      3.58 o 
 -12  -1   6       77.28       77.85     10.04 o 
 -11  -1   6      500.12      561.98     34.13 o 
 -10  -1   6      368.67      364.17     24.90 o 
  -9  -1   6       95.03       85.58      8.53 o 
  -8  -1   6      235.40      265.09     19.28 o 
  -7  -1   6      606.38      580.13     30.53 o 
  -6  -1   6       58.06       56.49      5.49 o 
  -5  -1   6      217.39      249.21     18.29 o 
  -4  -1   6       20.78       30.77     12.00 o 
  -3  -1   6     2204.41     2283.46     70.75 o 
  -2  -1   6      353.15      370.09     11.88 o 
  -1  -1   6     1117.18     1087.20     27.12 o 
   0  -1   6      350.11      325.55     11.26 o 
   1  -1   6      337.82      337.76     12.50 o 
   2  -1   6       78.36       76.04      3.97 o 
   3  -1   6      265.83      278.62     16.33 o 
   4  -1   6      111.24      134.48      8.65 o 
   5  -1   6      223.12      333.70     26.58 o 
   6  -1   6       92.68       54.93     14.70 o 
   7  -1   6       58.46       31.93     15.64 o 
   8  -1   6       11.43        2.95     13.03 o 
   9  -1   6      362.52      447.90     41.33 o 
  10  -1   6      137.88      153.90     24.97 o 
  11  -1   6      358.25      401.91     40.60 o 
  12  -1   6      153.91      177.73     24.95 o 
  13  -1   6       17.02        9.55      9.04 o 
  14  -1   6       56.54       62.96     13.33 o 
  15  -1   6      105.21      113.19     20.23 o 
  16  -1   6       38.87       29.09      9.99 o 
 -17   0   6       15.85       13.03      6.07 o 
 -16   0   6       71.97       85.14     11.19 o 
 -15   0   6        0.59        0.54      4.68 o 
 -14   0   6       39.93       50.09      9.29 o 
 -13   0   6        4.73        1.61      4.16 o 
 -12   0   6      616.89      567.32     42.63 o 
 -11   0   6        0.10        5.51      3.55 o 
 -10   0   6      509.67      551.82     37.91 o 
  -9   0   6      217.83      203.77     16.74 o 
  -8   0   6      496.65      474.72     30.77 o 
  -7   0   6      242.26      264.77     13.01 o 
  -6   0   6      270.34      249.83     12.75 o 
  -5   0   6     1142.03     1332.67     62.87 o 
  -4   0   6      111.12      142.92      8.28 o 
  -3   0   6      645.80      614.30     20.81 o 
  -2   0   6     1358.66     1302.28     39.10 o 
  -1   0   6      347.24      363.11     12.06 o 
   0   0   6        6.29        5.30      1.41 o 
   1   0   6      201.42      223.68      7.80 o 
   2   0   6        8.82        8.38      1.73 o 
   3   0   6       24.51       25.46      4.17 o 
   4   0   6      572.72      548.80     28.91 o 
   5   0   6        1.91        2.90     10.25 o 
   6   0   6       55.19       63.48     16.05 o 
   7   0   6      338.95      318.98     39.97 o 
   8   0   6      101.62      110.21     21.19 o 
   9   0   6      124.03      146.75     24.09 o 
  10   0   6      396.62      438.69     42.21 o 
  11   0   6       14.63        4.66      9.15 o 
  12   0   6      257.37      276.39     30.24 o 
  13   0   6       74.96       82.46     14.23 o 
  14   0   6      131.59      157.68     23.60 o 
  15   0   6       25.02       37.57     12.09 o 
  16   0   6      113.84      136.79     24.82 o 
 -17   1   6       64.04       79.21     13.32 o 
 -16   1   6       70.67       68.45     13.56 o 
 -15   1   6       11.35        9.23      5.40 o 
 -14   1   6       84.65       72.23     13.33 o 
 -13   1   6        2.35       -3.34      3.34 o 
 -12   1   6       77.68       77.45      9.81 o 
 -11   1   6      507.06      547.42     34.06 o 
 -10   1   6      368.70      382.05     29.25 o 
  -9   1   6       95.71       79.00      8.32 o 
  -8   1   6      233.67      260.69     14.15 o 
  -7   1   6      619.29      595.13     23.53 o 
  -6   1   6       57.44       59.31      6.10 o 
  -5   1   6      223.00      236.28      9.00 o 
  -4   1   6       20.47       24.81      1.96 o 
  -3   1   6     2202.13     2263.26     56.88 o 
  -2   1   6      347.61      360.67     16.38 o 
  -1   1   6     1123.37     1062.94     26.42 o 
   0   1   6      352.07      324.30     13.22 o 
   1   1   6      341.56      339.90     12.27 o 
   2   1   6       75.58       72.21      4.62 o 
   3   1   6      270.36      270.13     17.82 o 
   4   1   6      111.73      125.88     12.21 o 
   5   1   6      230.21      268.26     25.82 o 
   6   1   6       92.03       83.67     12.36 o 
   7   1   6       58.18       45.57      8.32 o 
   8   1   6       12.67       14.15      6.82 o 
   9   1   6      355.38      368.95     30.58 o 
  10   1   6      140.00      153.64     19.38 o 
  11   1   6      362.89      400.37     36.38 o 
  12   1   6      153.15      168.11     20.82 o 
  13   1   6       17.04       14.65      8.01 o 
  14   1   6       57.73       59.03     13.39 o 
  15   1   6      105.15      122.68     17.09 o 
  16   1   6       38.47       41.00     10.98 o 
 -16   2   6        8.21       14.48      7.42 o 
 -15   2   6       69.85       69.42     13.28 o 
 -14   2   6      173.56      199.54     22.65 o 
 -13   2   6      122.67      123.25     13.52 o 
 -12   2   6      234.52      246.21     21.85 o 
 -11   2   6       90.33      100.65     10.16 o 
 -10   2   6       10.13        4.14      5.12 o 
  -8   2   6      336.90      313.78     23.30 o 
  -7   2   6        0.03       -0.50      3.62 o 
  -6   2   6      243.12      227.98      6.40 o 
  -5   2   6      417.01      481.51     26.90 o 
  -4   2   6      215.03      217.34     15.52 o 
  -3   2   6       29.01       26.28      5.94 o 
  -2   2   6     1679.23     1700.98     48.51 o 
  -1   2   6     1253.50     1258.26     42.78 o 
   0   2   6      344.11      337.86     12.22 o 
   1   2   6      297.20      275.34     10.49 o 
   2   2   6      502.95      497.99     18.20 o 
   3   2   6      657.15      684.33     31.62 o 
   4   2   6      588.59      592.14     26.97 o 
   5   2   6      163.42      149.34      8.71 o 
   6   2   6      697.11      770.39     43.26 o 
   7   2   6      257.99      277.56     21.87 o 
   8   2   6       37.75       47.89      8.91 o 
   9   2   6       22.35       18.42      6.56 o 
  10   2   6      100.39      107.21     14.01 o 
  11   2   6       49.15       45.67      9.32 o 
  12   2   6       46.53       71.65     12.74 o 
  13   2   6      159.46      194.55     27.33 o 
  14   2   6       52.54       54.85     12.67 o 
  15   2   6        4.71        0.66      7.13 o 
  16   2   6       33.51       27.68      8.91 o 
 -15   3   6        6.78        6.15      4.66 o 
 -14   3   6       28.42       41.79      8.68 o 
 -13   3   6       12.34       12.17      6.72 o 
 -12   3   6       65.25       63.38     10.58 o 
 -11   3   6       54.91       64.65      9.53 o 
 -10   3   6        5.43       -0.55      5.47 o 
  -9   3   6      141.40      162.51     14.79 o 
  -8   3   6        9.45        0.86      5.24 o 
  -7   3   6      457.70      488.80     22.08 o 
  -6   3   6      120.63      114.72     10.89 o 
  -5   3   6      156.95      164.68     13.60 o 
  -4   3   6      112.44      114.62     10.45 o 
  -3   3   6      148.30      155.69     13.59 o 
  -2   3   6       23.10       25.58      5.21 o 
  -1   3   6      111.59       95.96      5.08 o 
   0   3   6      175.66      187.98      8.58 o 
   1   3   6      156.15      150.47      6.47 o 
   2   3   6        3.86        5.28      1.60 o 
   3   3   6      448.52      413.21     18.35 o 
   4   3   6       33.24       38.15      3.82 o 
   5   3   6       77.54       89.59      6.80 o 
   6   3   6       12.24        8.53      5.36 o 
   7   3   6      453.44      466.00     34.99 o 
   8   3   6       54.47       38.97      7.01 o 
   9   3   6      566.50      589.10     37.97 o 
  10   3   6       56.81       60.03      9.25 o 
  11   3   6      122.91      115.41     13.76 o 
  12   3   6       90.45      125.30     16.61 o 
  13   3   6       94.43      115.97     17.99 o 
  14   3   6       28.84       41.56      9.68 o 
  15   3   6       56.96       60.87     12.77 o 
 -14   4   6        7.36        6.75      7.07 o 
 -13   4   6        4.25        1.86      6.31 o 
 -12   4   6       23.68       31.25      7.44 o 
 -11   4   6        4.37       -0.38      4.04 o 
 -10   4   6       26.40       21.65      6.00 o 
  -9   4   6       59.15       64.55      7.64 o 
  -8   4   6       52.07       56.86      6.14 o 
  -7   4   6      114.00      110.35     11.81 o 
  -6   4   6      264.24      256.10     20.25 o 
  -5   4   6      265.70      267.56     16.39 o 
  -4   4   6      213.30      194.24     13.80 o 
  -3   4   6      475.51      509.62     33.39 o 
  -2   4   6      132.98      125.63     11.82 o 
  -1   4   6       81.70       87.28      8.98 o 
   0   4   6      100.83      110.42      6.32 o 
   1   4   6      209.77      198.29     13.73 o 
   2   4   6      190.47      188.56     13.64 o 
   3   4   6      130.81      121.53      7.25 o 
   4   4   6       43.30       46.39      3.95 o 
   5   4   6      135.74      140.68     18.71 o 
   6   4   6        8.94        7.51      4.17 o 
   7   4   6      150.25      176.75     15.59 o 
   8   4   6       19.17       13.99      5.98 o 
   9   4   6        7.71        4.73      5.09 o 
  10   4   6        4.28        9.81      6.05 o 
  11   4   6       42.00       44.78      8.81 o 
  12   4   6       15.46       22.79      6.57 o 
  13   4   6       12.42        2.13      5.60 o 
 -12   5   6        4.63        4.65      3.62 o 
 -11   5   6       37.71       36.60      6.55 o 
 -10   5   6        4.16       -1.87      3.48 o 
  -9   5   6        0.42        0.74      3.33 o 
  -8   5   6       22.49       23.30      5.38 o 
  -7   5   6      168.95      176.93     20.48 o 
  -6   5   6       75.98       82.50      9.96 o 
  -5   5   6      113.57      111.72     11.10 o 
  -4   5   6       90.05      102.65     11.75 o 
  -3   5   6       92.40       96.70     10.48 o 
  -2   5   6       81.23       80.73      9.51 o 
  -1   5   6       59.08       70.85     10.17 o 
   1   5   6       23.92       22.17      4.53 o 
   2   5   6       46.20       49.69      6.58 o 
   3   5   6       31.24       37.18      6.45 o 
   4   5   6        2.00       -2.57      2.68 o 
   5   5   6      128.59      144.94     14.45 o 
   6   5   6        6.43        9.18      4.11 o 
   7   5   6        5.47       -0.77      4.00 o 
   8   5   6        0.90        4.57      4.60 o 
   9   5   6       62.88       79.88     11.30 o 
  10   5   6        7.05       15.47      6.30 o 
  11   5   6       10.11        4.95      4.97 o 
   3   6   6       40.50       47.48      7.98 o 
   4   6   6       52.42       68.81      9.61 o 
   5   6   6       12.83       12.43      4.84 o 
   6   6   6       21.45       17.39      6.00 o 
   7   6   6       18.21       27.63      6.74 o 
   8   6   6        0.33        0.77      5.28 o 
  -8  -6   7        3.21       -0.64      6.66 o 
  -7  -6   7       17.19       20.49      7.67 o 
  -6  -6   7       27.12       33.42      9.20 o 
  -5  -6   7        1.36        0.53      5.48 o 
  -4  -6   7       26.35       31.35     10.04 o 
  -3  -6   7       97.96      102.51     16.09 o 
  -2  -6   7        3.20        5.42      5.50 o 
  -1  -6   7       47.62       50.89      8.55 o 
   0  -6   7       23.35       20.05      6.63 o 
   1  -6   7       19.05       28.32      7.27 o 
   2  -6   7       29.87       35.27      7.44 o 
   3  -6   7       83.08      104.63     15.59 o 
   4  -6   7       55.29       47.90     12.08 o 
   5  -6   7       16.74        8.98      6.24 o 
   6  -6   7       68.11       56.29     11.20 o 
   7  -6   7       33.23       31.62      8.68 o 
   8  -6   7       26.03       32.29      7.73 o 
 -11  -5   7       31.79       47.51     10.80 o 
 -10  -5   7       30.22       39.72     13.42 o 
  -9  -5   7       40.70       57.76     11.89 o 
  -8  -5   7       53.91       65.28     12.15 o 
  -7  -5   7       83.25       85.78     13.80 o 
  -6  -5   7      243.92      260.14     27.50 o 
  -5  -5   7       36.53       46.33      8.20 o 
  -4  -5   7       78.33       91.76     10.97 o 
  -3  -5   7        0.40       -2.68      4.97 o 
  -2  -5   7       84.80       94.46     13.21 o 
  -1  -5   7       11.80        3.55      4.97 o 
   0  -5   7       41.94       45.75      5.53 o 
   1  -5   7      286.99      316.35     28.88 o 
   2  -5   7        6.38        7.89      4.99 o 
   3  -5   7       25.12       33.71      6.67 o 
   4  -5   7      143.55      138.00     15.78 o 
   5  -5   7       55.11       63.57      9.14 o 
   6  -5   7        5.44        0.43      3.79 o 
   7  -5   7       10.01        2.05      3.89 o 
   8  -5   7       77.70       67.17     10.79 o 
   9  -5   7        0.39        1.05      5.66 o 
  10  -5   7        2.56       -0.76      8.29 o 
  11  -5   7       41.10       41.85     22.21 o 
  -9  -4   7        7.32        2.15      5.23 o 
  -8  -4   7      119.85      132.43     16.41 o 
  -7  -4   7      108.00       96.88      8.31 o 
  -6  -4   7      102.45       97.56     14.99 o 
  -5  -4   7      213.00      205.96     13.76 o 
  -4  -4   7      248.37      246.85     16.39 o 
  -3  -4   7      197.17      195.89     18.40 o 
  -2  -4   7      103.73       89.18     10.88 o 
  -1  -4   7       36.95       38.34      3.67 o 
   0  -4   7       64.59       61.94      7.70 o 
   1  -4   7      362.13      363.49     36.14 o 
   2  -4   7      439.87      470.71     59.50 o 
   3  -4   7      287.84      309.88     25.34 o 
   4  -4   7       18.43        9.20      5.12 o 
   5  -4   7       30.69       46.62      7.84 o 
   6  -4   7       75.47       46.90      7.95 o 
   7  -4   7        3.25        5.90      3.39 o 
   8  -4   7        0.04        1.25      4.76 o 
   9  -4   7       17.59       15.55      8.57 o 
  10  -4   7       18.77        4.90     11.63 o 
  11  -4   7       31.41       24.09     12.73 o 
  12  -4   7       30.18       47.93     23.72 o 
  13  -4   7       59.53       36.05     18.01 o 
  -7  -3   7       11.91       13.81      6.62 o 
  -6  -3   7       60.24       66.33      9.66 o 
  -5  -3   7       22.61       23.43      3.83 o 
  -4  -3   7       22.47       28.33      4.74 o 
  -3  -3   7      210.65      207.72     12.38 o 
  -2  -3   7       31.03       33.13      9.31 o 
  -1  -3   7      258.30      230.42     19.02 o 
   0  -3   7      257.86      274.97     11.19 o 
   2  -3   7      379.12      360.08     52.56 o 
   3  -3   7       50.70       60.70      7.45 o 
   4  -3   7      189.92      197.14     16.38 o 
   5  -3   7      223.99      248.78     21.42 o 
   6  -3   7       16.23        8.04      5.23 o 
   7  -3   7      346.31      385.66     30.35 o 
   8  -3   7      101.54      146.49     19.71 o 
   9  -3   7      155.62      115.04     21.61 o 
  10  -3   7       24.06       15.35     12.85 o 
  11  -3   7       91.44       66.90     24.27 o 
  12  -3   7       24.18       24.93     15.02 o 
  13  -3   7        4.90        0.54     11.15 o 
  14  -3   7       92.06      100.21     26.02 o 
 -12  -2   7       78.39       60.18      7.41 o 
 -11  -2   7       85.59       78.02      8.66 o 
 -10  -2   7       27.69       24.51      3.61 o 
  -9  -2   7      408.30      361.87     23.08 o 
  -6  -2   7      128.68      156.58     17.28 o 
  -5  -2   7      160.50      171.56     17.05 o 
  -4  -2   7       13.20        4.40      2.56 o 
  -3  -2   7      455.40      477.34     20.95 o 
  -2  -2   7     1401.10     1475.49     39.20 o 
  -1  -2   7     2042.12     2044.87     51.25 o 
   0  -2   7      160.77      169.73      7.73 o 
   1  -2   7      149.13      138.59      8.28 o 
   2  -2   7      208.92      215.41     13.05 o 
   3  -2   7      396.00      538.31    128.64 o 
   4  -2   7      327.04      363.64     28.32 o 
   5  -2   7      200.02      233.33     19.81 o 
   6  -2   7      786.43      887.21     52.67 o 
   7  -2   7       28.35       30.84      9.17 o 
   8  -2   7       44.43       14.31     10.14 o 
   9  -2   7      143.02      145.20     29.13 o 
  10  -2   7       35.26       33.68     17.46 o 
  11  -2   7       62.06       51.24     18.88 o 
  12  -2   7       43.77       59.23     18.44 o 
  13  -2   7      113.04      104.59     22.12 o 
  14  -2   7        2.21       -2.50      9.32 o 
  15  -2   7       36.33       42.47     12.62 o 
 -15  -1   7        0.87        2.36      3.68 o 
 -14  -1   7      175.10      167.96     16.98 o 
 -13  -1   7      177.57      188.45     21.71 o 
 -12  -1   7       81.30       78.57     10.94 o 
 -11  -1   7       25.88       26.95      4.84 o 
 -10  -1   7       11.91        8.93      3.29 o 
  -9  -1   7      285.80      296.61     19.61 o 
  -8  -1   7      463.32      448.76     28.08 o 
  -6  -1   7      283.73      262.00     19.03 o 
  -5  -1   7      491.61      587.48     44.66 o 
  -4  -1   7      245.17      272.47     12.20 o 
  -3  -1   7      140.71      154.46      7.78 o 
  -2  -1   7      825.15      874.16     28.08 o 
  -1  -1   7      257.74      267.10      9.22 o 
   0  -1   7     1118.13     1187.32     31.44 o 
   1  -1   7      344.60      352.00     12.75 o 
   2  -1   7      187.47      178.24      9.81 o 
   3  -1   7       87.20       86.53      6.32 o 
   4  -1   7      187.51      207.03     17.61 o 
   5  -1   7       23.26       27.75      6.38 o 
   6  -1   7       30.25       32.15      9.30 o 
   7  -1   7       48.23       47.49     15.35 o 
   8  -1   7      457.19      473.58     49.29 o 
   9  -1   7        5.88       15.04     13.36 o 
  10  -1   7      144.62      164.68     23.50 o 
  11  -1   7       28.44       33.96     12.04 o 
  12  -1   7       15.49       21.98     10.79 o 
  13  -1   7       43.82       50.86     15.67 o 
  14  -1   7       26.83       50.57     11.45 o 
  15  -1   7      102.09       65.78     15.43 o 
  16  -1   7       45.07       60.24     14.69 o 
 -16   0   7        0.78        2.71      4.33 o 
 -15   0   7        5.39       10.10      5.41 o 
 -14   0   7       30.69       31.11      7.23 o 
 -13   0   7        8.34        7.96      4.60 o 
 -12   0   7        9.22       12.20      4.30 o 
 -11   0   7      145.39      141.77     11.29 o 
 -10   0   7      639.34      634.86     38.15 o 
  -9   0   7       61.22       48.78      5.31 o 
  -8   0   7      310.03      287.45     19.41 o 
  -7   0   7       48.12       55.57      5.14 o 
  -6   0   7      193.01      177.85     11.26 o 
  -5   0   7        0.81        0.75      1.63 o 
  -4   0   7       49.72       55.07      3.86 o 
  -3   0   7     1272.68     1255.90     38.89 o 
  -2   0   7        0.04        1.61      1.93 o 
  -1   0   7      676.38      700.73     20.96 o 
   0   0   7      452.30      469.81     14.74 o 
   1   0   7      158.12      169.08      6.98 o 
   2   0   7       57.28       71.17      5.25 o 
   3   0   7       87.50      110.56     24.36 o 
   4   0   7      131.08       59.34     10.52 o 
   5   0   7       17.34        5.16     12.35 o 
   6   0   7      614.52      635.62     47.87 o 
   7   0   7       35.31       41.11     13.19 o 
   8   0   7       16.43       12.46     11.87 o 
   9   0   7      434.58      429.08     48.85 o 
  10   0   7       66.51       64.36     15.65 o 
  11   0   7       16.01        8.69      8.30 o 
  12   0   7       23.98       14.41      8.83 o 
  13   0   7       65.13       81.50     14.01 o 
  14   0   7        4.67        1.27      8.08 o 
  15   0   7        0.55        1.78      8.66 o 
  16   0   7      118.44      133.55     22.84 o 
 -16   1   7       54.00       57.33     11.08 o 
 -15   1   7        1.10       -0.63      4.52 o 
 -14   1   7      178.85      181.59     23.05 o 
 -13   1   7      178.02      178.30     18.70 o 
 -12   1   7       77.99       94.55     11.67 o 
 -11   1   7       24.19       36.27      6.64 o 
 -10   1   7       12.01       12.57      4.76 o 
  -9   1   7      286.16      310.04     17.36 o 
  -8   1   7      468.16      450.84     22.04 o 
  -7   1   7      108.54       98.07      5.35 o 
  -6   1   7      285.90      285.40     11.57 o 
  -5   1   7      505.94      566.51     16.51 o 
  -4   1   7      238.77      262.19      8.84 o 
  -3   1   7      140.58      144.06      5.98 o 
  -2   1   7      829.88      854.54     29.76 o 
  -1   1   7      263.54      275.74      9.41 o 
   0   1   7     1115.38     1175.20     38.19 o 
   1   1   7      355.02      359.33     20.26 o 
   2   1   7      190.70      186.77     15.09 o 
   3   1   7       87.42       83.66      7.08 o 
   4   1   7      187.22      185.66     24.23 o 
   5   1   7       23.70       26.38      8.76 o 
   6   1   7       29.51       34.10      9.68 o 
   7   1   7       51.00       62.96     11.18 o 
   8   1   7      451.16      413.64     33.57 o 
   9   1   7        5.84        6.12      7.43 o 
  10   1   7      144.73      172.10     20.89 o 
  11   1   7       30.85       33.31     12.08 o 
  12   1   7       15.76       19.44      8.87 o 
  13   1   7       44.99       25.32      8.64 o 
  14   1   7       27.72       21.45      7.72 o 
  15   1   7      101.94       73.68     15.67 o 
  16   1   7       45.04       43.08     13.33 o 
 -16   2   7       21.78       24.02      7.32 o 
 -15   2   7        5.24        8.29      6.15 o 
 -14   2   7       39.07       24.26      6.20 o 
 -13   2   7      151.99      155.25     17.73 o 
 -12   2   7       78.29       60.79      9.21 o 
 -11   2   7       87.69       93.20     11.15 o 
 -10   2   7       26.77       29.73      6.32 o 
  -9   2   7      404.86      352.91     58.98 o 
  -8   2   7       63.47       60.83      7.39 o 
  -7   2   7      237.52      234.35     12.71 o 
  -6   2   7      126.38      147.37      5.40 o 
  -5   2   7      160.88      171.92     14.75 o 
  -4   2   7       12.06        5.62      3.83 o 
  -3   2   7      465.67      480.06     31.39 o 
  -2   2   7     1396.66     1499.33     79.64 o 
  -1   2   7     2035.33     2041.65     66.66 o 
   0   2   7      169.08      171.70      8.30 o 
   1   2   7      151.05      142.03      7.03 o 
   2   2   7      212.75      213.58     10.94 o 
   3   2   7      386.19      392.31     21.44 o 
   4   2   7      326.57      327.24     16.72 o 
   5   2   7      202.04      166.29     15.21 o 
   6   2   7      774.16      827.21     48.15 o 
   7   2   7       30.76       42.40      8.63 o 
   8   2   7       44.62       54.03      8.63 o 
   9   2   7      140.84      148.96     15.90 o 
  10   2   7       33.63       33.32      8.68 o 
  11   2   7       62.34       37.71      8.12 o 
  12   2   7       45.35       64.42     12.11 o 
  13   2   7      113.47      110.18     17.54 o 
  14   2   7        2.07       -0.40      5.23 o 
  15   2   7       37.44       38.60     12.69 o 
 -15   3   7       94.25       90.49     16.31 o 
 -14   3   7       44.31       22.00      7.69 o 
 -13   3   7       20.22       23.79      7.26 o 
 -12   3   7       19.59       28.82      6.69 o 
 -11   3   7       47.12       54.52      9.62 o 
 -10   3   7       59.53       69.73     10.25 o 
  -9   3   7       54.08       43.81      6.62 o 
  -8   3   7      131.74      139.12     10.50 o 
  -7   3   7       12.41       13.79      5.41 o 
  -6   3   7       59.71       46.27      8.08 o 
  -5   3   7       20.08       15.60      5.23 o 
  -4   3   7       21.14       17.49      5.61 o 
  -3   3   7      207.55      229.43     15.99 o 
  -2   3   7       34.02       40.79      6.57 o 
  -1   3   7      259.09      239.78     10.24 o 
   0   3   7      260.32      251.61     11.45 o 
   1   3   7      430.45      398.82     14.15 o 
   2   3   7      383.73      390.15     20.35 o 
   3   3   7       50.62       59.89     17.62 o 
   4   3   7      195.53      219.60     28.27 o 
   5   3   7      216.45      241.32     18.03 o 
   6   3   7       16.48       21.11      5.76 o 
   7   3   7      341.12      327.50     26.36 o 
   8   3   7       97.72       83.20     10.23 o 
   9   3   7      157.41      159.08     17.37 o 
  10   3   7       24.31       21.22      5.13 o 
  11   3   7       90.93      136.20     15.57 o 
  12   3   7       23.40       27.01      7.25 o 
  13   3   7        4.62        6.73      7.23 o 
  14   3   7       94.01      100.28     16.98 o 
 -13   4   7      123.35      167.36     24.34 o 
 -12   4   7       32.61       36.19      7.85 o 
 -11   4   7        2.89        5.94      3.56 o 
 -10   4   7       44.91       51.94      6.24 o 
  -9   4   7        7.80        3.03      3.31 o 
  -8   4   7      119.49      134.97     13.53 o 
  -7   4   7      112.30      125.77     12.67 o 
  -6   4   7      101.41      108.74     12.62 o 
  -5   4   7      212.19      229.30     17.07 o 
  -4   4   7      250.29      259.34     20.16 o 
  -3   4   7      196.54      210.34     18.66 o 
  -2   4   7      104.84       97.94      9.76 o 
  -1   4   7       37.74       27.31      5.45 o 
   0   4   7       68.32       75.48      5.55 o 
   1   4   7      359.61      383.35     23.10 o 
   2   4   7      437.23      444.41     28.94 o 
   3   4   7      294.18      291.96     15.13 o 
   4   4   7       17.74       15.27      2.92 o 
   5   4   7       29.73       31.41      3.42 o 
   6   4   7       77.73       76.41      9.23 o 
   7   4   7        3.74        4.67      4.65 o 
   8   4   7        0.04       -4.59      4.59 o 
   9   4   7       18.14       10.03      4.55 o 
  10   4   7       18.66       12.69      6.43 o 
  11   4   7       31.35       50.27      9.30 o 
  12   4   7       29.79       25.05      6.24 o 
  13   4   7       59.45       56.41     11.88 o 
 -11   5   7       30.19       32.19      7.32 o 
 -10   5   7       30.21       39.64      7.78 o 
  -9   5   7       40.76       38.26      8.32 o 
  -8   5   7       56.11       58.52     10.49 o 
  -7   5   7       82.12       99.83     12.14 o 
  -6   5   7      245.77      272.01     22.91 o 
  -5   5   7       34.20       36.77      6.92 o 
  -4   5   7       79.92       82.55      9.27 o 
  -3   5   7        0.51        0.07      3.89 o 
  -2   5   7       83.06       85.37      8.93 o 
  -1   5   7       11.98       12.10      4.69 o 
   1   5   7      285.34      310.91     22.15 o 
   2   5   7        7.23        8.56      3.16 o 
   3   5   7       24.93       30.72      5.61 o 
   4   5   7      140.79      154.00     13.53 o 
   5   5   7       56.27       49.86      7.41 o 
   6   5   7        5.63        8.11      4.50 o 
   7   5   7        9.49       13.89      4.33 o 
   8   5   7       77.68       84.91     12.97 o 
   9   5   7        0.34       -4.37      4.37 o 
  10   5   7        2.59       10.76      6.00 o 
  11   5   7       40.45       58.01      9.84 o 
   3   6   7       81.87      115.38     13.20 o 
   4   6   7       56.38       59.86      9.60 o 
   5   6   7       17.22       18.58      5.59 o 
   6   6   7       66.50       64.09     10.12 o 
   7   6   7       34.00       42.99      8.35 o 
   8   6   7       26.32       40.04      9.33 o 
  -7  -6   8       15.63       14.11      9.09 o 
  -6  -6   8        7.19       -4.82      4.82 o 
  -5  -6   8       27.15       13.44      6.46 o 
  -4  -6   8       34.64       64.37     12.68 o 
  -3  -6   8       22.69       28.35      8.78 o 
  -2  -6   8       33.53       22.44      7.92 o 
  -1  -6   8       44.50       40.03      9.40 o 
   0  -6   8        3.73        0.71      4.65 o 
   1  -6   8       32.52       29.91      9.81 o 
   2  -6   8        1.20        7.90      6.13 o 
   3  -6   8       12.58       12.57      6.58 o 
   4  -6   8        6.69        9.88      4.54 o 
   5  -6   8       18.18       27.16      7.22 o 
   6  -6   8       82.36       82.88     16.56 o 
   7  -6   8       27.19       27.74      8.73 o 
 -11  -5   8       15.32       27.58     12.48 o 
 -10  -5   8       19.28       15.34      7.33 o 
  -9  -5   8       12.10       14.34      7.29 o 
  -8  -5   8       10.42       25.73      8.83 o 
  -7  -5   8       23.17       44.76      9.39 o 
  -6  -5   8       46.57       38.67      9.89 o 
  -5  -5   8       24.58       21.82      8.96 o 
  -4  -5   8       22.76       18.05      7.72 o 
  -3  -5   8      165.52      183.30     18.71 o 
  -2  -5   8       36.95       22.23      7.72 o 
  -1  -5   8       41.87       48.70      8.84 o 
   0  -5   8       64.84       77.94     11.17 o 
   1  -5   8       65.06       70.23      9.87 o 
   2  -5   8       34.73       35.52      8.20 o 
   3  -5   8       30.27       38.22      7.52 o 
   4  -5   8       42.52       40.86      8.69 o 
   5  -5   8        6.42        8.77      4.43 o 
   6  -5   8       30.05       23.46      5.43 o 
   7  -5   8       42.22       30.72      7.26 o 
   8  -5   8        6.41        2.05      3.97 o 
   9  -5   8        1.24       -5.26      5.38 o 
  10  -5   8       21.00       -3.17      9.75 o 
 -12  -4   8        8.07        9.07      7.01 o 
 -11  -4   8        2.42        7.27      6.48 o 
 -10  -4   8      114.84      107.63     22.35 o 
  -9  -4   8       14.65        5.68      8.29 o 
  -8  -4   8      207.18      204.60     17.46 o 
  -7  -4   8       51.76       40.76      6.07 o 
  -6  -4   8        8.59       11.72      3.65 o 
  -5  -4   8      107.48      105.60      8.41 o 
  -4  -4   8       82.10       81.50      6.91 o 
  -3  -4   8      221.04      232.81     33.18 o 
  -2  -4   8       44.62       40.25      4.45 o 
  -1  -4   8      397.79      402.82     19.56 o 
   0  -4   8       52.00       44.34      8.31 o 
   1  -4   8      231.15      243.62     35.00 o 
   2  -4   8      420.33      510.09     35.46 o 
   3  -4   8      202.31      224.45     21.19 o 
   4  -4   8      288.13      300.17     27.05 o 
   5  -4   8       54.44       51.97      7.46 o 
   6  -4   8       14.13       17.59      6.20 o 
   7  -4   8        5.79        1.58      3.68 o 
   8  -4   8       78.94       78.75      9.91 o 
   9  -4   8       61.86      124.21     22.98 o 
  10  -4   8       35.93       12.59     12.42 o 
  11  -4   8       16.22        4.78     12.58 o 
  12  -4   8        8.60       -1.78     17.73 o 
  -9  -3   8        7.75        0.64      4.49 o 
  -8  -3   8      108.42      112.36     12.71 o 
  -7  -3   8      188.76      207.17     18.67 o 
  -6  -3   8      433.78      462.90     23.24 o 
  -5  -3   8       42.00       46.68      5.37 o 
  -4  -3   8      224.46      214.18     16.53 o 
  -3  -3   8       79.20       98.05     11.48 o 
  -2  -3   8      193.17      206.61      7.18 o 
  -1  -3   8      184.64      197.21     13.37 o 
   0  -3   8       94.58      100.86     10.86 o 
   1  -3   8      780.18      835.75     40.50 o 
   2  -3   8      109.50      147.73     10.58 o 
   3  -3   8       72.94       67.73      8.83 o 
   4  -3   8      161.37      173.28     15.88 o 
   5  -3   8      294.63      316.19     25.66 o 
   6  -3   8       73.98       80.88     10.09 o 
   7  -3   8       58.79       80.92     10.54 o 
   8  -3   8      142.39      252.38     25.98 o 
   9  -3   8       60.77       25.00     11.50 o 
  10  -3   8       16.59       14.78     17.03 o 
  11  -3   8       71.80       62.70     20.68 o 
  12  -3   8       36.40       20.59     16.27 o 
  13  -3   8       61.74       33.94     14.53 o 
  14  -3   8       20.86       36.24     16.59 o 
 -11  -2   8       22.07       19.05      3.33 o 
  -8  -2   8      181.53      164.41     16.07 o 
  -7  -2   8      324.18      339.84     24.38 o 
  -6  -2   8      214.15      221.29     11.28 o 
  -5  -2   8       49.37       53.48      8.54 o 
  -4  -2   8      207.53      198.28     11.83 o 
  -3  -2   8      689.11      715.61     28.23 o 
  -2  -2   8      344.60      319.75     36.19 o 
  -1  -2   8      787.30      793.28     25.21 o 
   0  -2   8      129.27      131.24      9.79 o 
   1  -2   8       85.47       68.57      5.36 o 
   2  -2   8       58.36       55.84      7.67 o 
   3  -2   8      375.35      417.47     28.44 o 
   4  -2   8      240.14      236.11     19.17 o 
   5  -2   8      681.77      708.46     43.35 o 
   6  -2   8      236.11      286.03     20.99 o 
   7  -2   8       32.49       45.80      9.64 o 
   8  -2   8      379.88      258.39     25.75 o 
   9  -2   8       97.47       94.10     25.19 o 
  10  -2   8       24.63       31.55     20.36 o 
  11  -2   8      164.98      182.84     38.92 o 
  12  -2   8       19.45       14.52     13.77 o 
  13  -2   8       19.58       -0.01      7.59 o 
  14  -2   8       28.56       19.68     12.57 o 
  15  -2   8       79.71       85.43     21.47 o 
 -14  -1   8       26.31       26.60      6.01 o 
 -13  -1   8      285.77      301.43     25.11 o 
 -12  -1   8       36.33       36.80      5.68 o 
 -11  -1   8       33.53       28.55      5.40 o 
 -10  -1   8       83.09       70.38      8.14 o 
  -9  -1   8      203.28      201.73     14.96 o 
  -7  -1   8      306.27      301.16     26.30 o 
  -6  -1   8      451.40      469.21     38.39 o 
  -5  -1   8      132.35      160.13     14.16 o 
  -4  -1   8      324.57      353.21     18.73 o 
  -3  -1   8     1127.20     1146.35     67.78 o 
  -2  -1   8      416.34      426.11     15.96 o 
  -1  -1   8      178.35      179.65      8.37 o 
   0  -1   8      256.37      274.28     11.26 o 
   1  -1   8      145.80      130.63      9.11 o 
   2  -1   8      338.77      348.02     15.67 o 
   3  -1   8      283.27      284.82     20.22 o 
   4  -1   8      591.85      634.04     38.16 o 
   5  -1   8      141.21      161.90     13.64 o 
   6  -1   8       28.36       11.14      8.69 o 
   7  -1   8      148.10      147.20     30.83 o 
   8  -1   8      192.89      254.29     34.72 o 
   9  -1   8       76.37       90.53     20.40 o 
  10  -1   8       56.44       64.56     17.67 o 
  11  -1   8       32.80       19.19     12.63 o 
  12  -1   8       44.01       47.81     14.89 o 
  13  -1   8      106.91      102.29     19.19 o 
  14  -1   8       21.46       17.61     10.64 o 
  15  -1   8        4.04       -3.17      6.29 o 
 -16   0   8        8.23       -0.60      3.87 o 
 -15   0   8      136.86      153.14     20.54 o 
 -14   0   8       11.83        3.73      4.51 o 
 -13   0   8      126.99      117.47     16.15 o 
 -12   0   8        4.76        6.07      3.63 o 
 -11   0   8       49.88       39.08      5.56 o 
 -10   0   8      199.28      197.21     16.25 o 
  -9   0   8       77.76       50.06      7.24 o 
  -7   0   8       13.56       22.11      5.05 o 
  -6   0   8       63.85       65.29      5.11 o 
  -5   0   8      104.07       99.25      5.56 o 
  -4   0   8      261.35      230.45     10.58 o 
  -3   0   8       12.57       17.14      2.16 o 
  -2   0   8     1280.77     1293.30     41.96 o 
  -1   0   8      704.74      707.41     29.95 o 
   0   0   8      611.16      601.63     21.81 o 
   1   0   8      145.92      147.99      8.03 o 
   2   0   8     1290.34     1308.02     43.41 o 
   3   0   8      361.07      385.89     27.47 o 
   4   0   8      468.74      225.21     21.75 o 
   5   0   8        0.90       -4.78      8.36 o 
   6   0   8      335.36      352.16     38.71 o 
   7   0   8       51.74       67.68     14.80 o 
   8   0   8        0.24        6.05     10.60 o 
   9   0   8      502.31      595.32     50.62 o 
  10   0   8      615.94      704.25     66.30 o 
  11   0   8       19.50       18.50     11.02 o 
  12   0   8       21.09       12.86      9.90 o 
  13   0   8       10.23       18.95      9.82 o 
  14   0   8       37.39       31.82     13.03 o 
  15   0   8      162.67      166.60     27.49 o 
  16   0   8        1.60        2.86      8.64 o 
 -16   1   8       15.39       21.60      6.65 o 
 -15   1   8       42.91       23.43      6.45 o 
 -14   1   8       26.16       29.93      7.44 o 
 -13   1   8      282.57      302.04     31.90 o 
 -12   1   8       36.90       37.90      6.77 o 
 -11   1   8       32.80       38.05      6.50 o 
 -10   1   8       80.11       70.60      9.79 o 
  -9   1   8      199.93      182.32     12.94 o 
  -8   1   8       69.03       60.62      5.17 o 
  -7   1   8      308.52      284.93     13.05 o 
  -6   1   8      447.85      450.96     14.40 o 
  -5   1   8      136.09      151.03      6.01 o 
  -4   1   8      327.73      334.90     11.82 o 
  -3   1   8     1117.26     1129.91     31.05 o 
  -2   1   8      425.79      463.50     19.56 o 
  -1   1   8      179.34      196.98      8.46 o 
   0   1   8      253.18      295.07     16.40 o 
   1   1   8      143.65      132.29     10.61 o 
   2   1   8      339.93      366.29     23.58 o 
   3   1   8      290.86      254.18     27.83 o 
   4   1   8      576.97      561.06     49.30 o 
   5   1   8      142.90      153.65     19.65 o 
   6   1   8       27.40       32.03      9.53 o 
   7   1   8      152.14      169.53     20.16 o 
   8   1   8      191.27      227.74     23.54 o 
   9   1   8       75.10       80.04     13.15 o 
  10   1   8       60.36       62.81     12.02 o 
  11   1   8       31.84       31.40     12.19 o 
  12   1   8       43.31       35.64     10.38 o 
  13   1   8      108.13      152.79     21.43 o 
  14   1   8       20.63       11.47      6.72 o 
  15   1   8        4.12       -6.09      6.20 o 
 -15   2   8       73.07       60.92     10.72 o 
 -14   2   8      108.68      120.18     16.65 o 
 -13   2   8      112.64      134.14     14.29 o 
 -12   2   8       40.38       33.19      7.83 o 
 -11   2   8       19.96       21.64      5.29 o 
 -10   2   8       55.03       70.11      5.23 o 
  -9   2   8       32.41       28.99      3.05 o 
  -8   2   8      187.13      182.51     14.84 o 
  -7   2   8      322.31      324.03     14.44 o 
  -6   2   8      214.18      205.25     17.05 o 
  -5   2   8       48.34       48.09      6.62 o 
  -4   2   8      209.40      213.51      8.52 o 
  -3   2   8      686.50      685.88     18.54 o 
  -2   2   8      348.16      337.95     15.57 o 
  -1   2   8      779.69      771.14     32.85 o 
   0   2   8      131.29      128.40      7.14 o 
   1   2   8       85.02       73.12      5.28 o 
   2   2   8       54.93       56.57      4.77 o 
   3   2   8      381.40      395.88     32.71 o 
   4   2   8      242.37      252.27     25.14 o 
   5   2   8      681.31      650.76     43.76 o 
   6   2   8      229.96      232.78     20.39 o 
   7   2   8       32.55       36.01      8.06 o 
   8   2   8      380.36      417.08     31.39 o 
   9   2   8       96.02      113.47     14.31 o 
  10   2   8       24.39       30.94      8.33 o 
  11   2   8      163.68      159.43     20.68 o 
  12   2   8       19.50       20.22      8.67 o 
  13   2   8       19.95       27.19      9.40 o 
  14   2   8       29.65       31.08      9.43 o 
  15   2   8       78.09       62.35     15.31 o 
 -14   3   8        1.28        1.56      5.89 o 
 -13   3   8       50.70       49.15      9.67 o 
 -12   3   8       43.62       40.96     10.19 o 
 -11   3   8        7.42       -0.55      5.75 o 
 -10   3   8      131.54      133.76     10.61 o 
  -9   3   8        8.52       11.15      5.75 o 
  -8   3   8      106.73      101.49     14.03 o 
  -7   3   8      190.04      235.40     19.96 o 
  -6   3   8      436.74      467.59     34.57 o 
  -5   3   8       40.63       36.97      7.55 o 
  -4   3   8      226.35      223.32     17.14 o 
  -3   3   8       77.49       87.60      9.79 o 
  -2   3   8      188.30      218.85     20.44 o 
  -1   3   8      183.46      207.74      9.51 o 
   0   3   8       93.99      100.64      6.92 o 
   1   3   8      782.89      805.25     26.66 o 
   2   3   8      110.21      105.10      7.15 o 
   3   3   8       76.25       84.17     12.44 o 
   4   3   8      159.13      146.78     12.02 o 
   5   3   8      293.72      309.75     22.22 o 
   6   3   8       73.09       73.56     10.36 o 
   7   3   8       55.25       62.82      8.37 o 
   8   3   8      140.23      180.90     18.07 o 
   9   3   8       59.79       57.61     11.33 o 
  10   3   8       18.17       19.96      6.80 o 
  11   3   8       71.15       86.44     13.06 o 
  12   3   8       37.10       60.78     13.22 o 
  13   3   8       59.42       46.59     10.23 o 
  14   3   8       21.99       14.74      9.38 o 
 -13   4   8       31.82       37.53     13.86 o 
 -12   4   8        8.34       17.85      6.11 o 
 -11   4   8        2.26       -0.91      4.85 o 
 -10   4   8      114.21      134.83     19.53 o 
  -9   4   8       14.53        9.42      4.90 o 
  -8   4   8      205.89      226.95     23.81 o 
  -7   4   8       54.17       53.97      7.85 o 
  -6   4   8        8.53       12.17      3.94 o 
  -5   4   8      104.48      101.86     10.99 o 
  -4   4   8       82.66       79.35      8.37 o 
  -3   4   8      222.58      213.41     19.29 o 
  -2   4   8       46.06       46.39      5.97 o 
  -1   4   8      402.07      439.38     17.21 o 
   0   4   8       51.01       43.00      3.68 o 
   1   4   8      229.20      244.08     17.02 o 
   2   4   8      417.76      451.11     26.23 o 
   3   4   8      203.83      208.39     14.13 o 
   4   4   8      287.43      310.91     20.21 o 
   5   4   8       56.24       62.51      7.51 o 
   6   4   8       14.45       18.54      4.92 o 
   7   4   8        5.68        9.34      4.71 o 
   8   4   8       80.42       70.77     11.01 o 
   9   4   8       61.74       69.53     10.44 o 
  10   4   8       36.01       46.13      9.24 o 
  11   4   8       15.99       31.01      9.65 o 
  12   4   8        9.05        8.92      5.59 o 
 -11   5   8       15.02       14.73      6.47 o 
 -10   5   8       18.71       13.40      5.65 o 
  -9   5   8       12.24       21.40      5.91 o 
  -8   5   8       10.60       10.89      4.89 o 
  -7   5   8       24.14       28.40      5.90 o 
  -6   5   8       44.95       47.42      7.00 o 
  -5   5   8       25.58       19.04      5.82 o 
  -4   5   8       23.40       18.93      4.90 o 
  -3   5   8      165.71      177.17     16.98 o 
  -2   5   8       38.22       24.47      5.00 o 
  -1   5   8       41.52       51.92      8.89 o 
   1   5   8       62.70       53.73      7.04 o 
   2   5   8       34.51       44.98      6.73 o 
   3   5   8       30.96       39.21      6.63 o 
   4   5   8       41.05       37.16      6.74 o 
   5   5   8        6.31        5.29      3.77 o 
   6   5   8       29.01       24.02      6.01 o 
   7   5   8       41.99       26.13      6.14 o 
   8   5   8        6.48        8.51      5.29 o 
   9   5   8        1.44        4.52      5.64 o 
  10   5   8       20.88       24.64      7.37 o 
   4   6   8        6.94       10.21      3.63 o 
   5   6   8       17.18       21.37      5.50 o 
   6   6   8       82.58       98.87     14.49 o 
   7   6   8       27.49       36.15      7.55 o 
  -6  -6   9       32.88       36.40     11.10 o 
  -5  -6   9        5.50        2.42      7.20 o 
  -4  -6   9       25.04       35.58     10.67 o 
  -3  -6   9        3.03       -0.56      4.90 o 
  -2  -6   9       27.01       30.41      8.88 o 
  -1  -6   9       32.62       35.61      8.70 o 
   0  -6   9       41.16       27.39      7.93 o 
   1  -6   9       19.24       29.24      7.30 o 
   2  -6   9       21.39       37.62      9.05 o 
   3  -6   9        4.27       -4.35      4.35 o 
   4  -6   9        5.45       11.34      5.04 o 
   5  -6   9       41.78       55.77      9.39 o 
   6  -6   9       24.43       16.99      7.60 o 
 -10  -5   9       25.21       20.65      9.12 o 
  -9  -5   9        7.94       12.29      6.47 o 
  -8  -5   9        2.92        1.99      5.49 o 
  -7  -5   9      130.70      174.88     26.39 o 
  -6  -5   9       55.00       53.76      9.39 o 
  -5  -5   9       14.67       11.32      6.08 o 
  -4  -5   9       23.43       34.90      9.92 o 
  -3  -5   9        1.28       -3.40      5.06 o 
  -2  -5   9       23.17       24.36      8.04 o 
  -1  -5   9       86.12      104.93     14.75 o 
   0  -5   9       59.10       64.42     10.51 o 
   1  -5   9       15.13       28.28      8.16 o 
   2  -5   9        3.72        8.72      5.65 o 
   3  -5   9       91.80       97.89     14.18 o 
   4  -5   9       25.55       23.38      7.19 o 
   5  -5   9        2.60        6.76      6.08 o 
   6  -5   9       14.32       13.14      5.11 o 
   7  -5   9        4.04        7.88      5.16 o 
   8  -5   9       12.33        9.79      5.73 o 
   9  -5   9       23.97       21.44      8.31 o 
  10  -5   9       14.49       -1.95      7.49 o 
 -12  -4   9       10.39       14.70      8.65 o 
 -11  -4   9       28.98       23.71      8.35 o 
 -10  -4   9       32.57       32.96      5.60 o 
  -9  -4   9       25.90       36.88      8.25 o 
  -8  -4   9      177.92      207.83     24.59 o 
  -7  -4   9       11.49        6.06      3.77 o 
  -6  -4   9        2.47        3.52      3.50 o 
  -5  -4   9       38.84       36.90      4.75 o 
  -4  -4   9       52.07       52.69      5.76 o 
  -3  -4   9       51.23       47.15      7.47 o 
  -2  -4   9      270.12      301.13     38.33 o 
  -1  -4   9       49.29       34.62      4.84 o 
   0  -4   9       73.99       92.74     12.58 o 
   1  -4   9       27.86       32.26      7.99 o 
   2  -4   9      362.88      476.91     33.56 o 
   3  -4   9       12.04       11.23      4.92 o 
   4  -4   9      179.94      193.09     21.38 o 
   5  -4   9       20.07       15.84      6.25 o 
   6  -4   9       70.48       54.36     10.84 o 
   7  -4   9      102.78       87.63     14.59 o 
   8  -4   9      218.52      288.04     31.29 o 
   9  -4   9        1.77       14.74      8.05 o 
  10  -4   9       42.83       13.10     12.26 o 
  11  -4   9       16.47       32.50     18.57 o 
  12  -4   9       23.67       -4.78     13.55 o 
 -12  -3   9       35.79       26.02      8.11 o 
 -11  -3   9       15.39       20.26      7.25 o 
 -10  -3   9       74.26       87.96     11.82 o 
  -9  -3   9       66.64       70.59     11.17 o 
  -8  -3   9       40.87       42.13      5.44 o 
  -7  -3   9      404.95      428.24     22.08 o 
  -6  -3   9      301.49      309.37     19.12 o 
  -5  -3   9      170.02      158.42     11.16 o 
  -4  -3   9      387.22      413.66     20.70 o 
  -3  -3   9      105.36      127.56     13.01 o 
  -2  -3   9      151.77      156.99      7.51 o 
  -1  -3   9       44.41       40.66      5.81 o 
   0  -3   9      126.47      123.41      8.12 o 
   1  -3   9      143.55      179.45     23.65 o 
   2  -3   9      732.32      700.13     33.82 o 
   3  -3   9      103.41      102.20     11.16 o 
   4  -3   9      279.17      308.87     21.56 o 
   5  -3   9      590.20      619.87     44.41 o 
   6  -3   9      105.22      111.24     14.42 o 
   7  -3   9       74.40       75.25      9.16 o 
   8  -3   9        1.31        4.84      6.93 o 
   9  -3   9       51.13       15.12      8.81 o 
  10  -3   9       37.40       19.76     15.57 o 
  11  -3   9       12.65       -6.26     10.71 o 
  12  -3   9       54.36       65.56     23.65 o 
  13  -3   9        1.40       -2.56      9.45 o 
 -10  -2   9       58.36       68.47     10.07 o 
  -9  -2   9      181.70      211.38     20.72 o 
  -8  -2   9       91.73       88.16     14.20 o 
  -7  -2   9       21.44       20.34      3.90 o 
  -6  -2   9       54.09       59.43      5.62 o 
  -5  -2   9      141.54      150.14     12.02 o 
  -4  -2   9      132.24      122.63      8.25 o 
  -3  -2   9       74.15       78.90      6.06 o 
  -2  -2   9      240.36      228.91      8.43 o 
  -1  -2   9      314.43      327.96     12.34 o 
   0  -2   9       71.30       72.20      4.57 o 
   1  -2   9      280.18      301.51     13.13 o 
   2  -2   9      134.62      116.71      9.03 o 
   3  -2   9       37.67       52.36      7.90 o 
   4  -2   9      136.61      135.38     14.58 o 
   5  -2   9      194.81      189.82     17.50 o 
   6  -2   9      254.61      280.77     23.05 o 
   7  -2   9       78.46      121.15     13.99 o 
   8  -2   9      309.43      139.72     22.29 o 
   9  -2   9       22.31       14.27     15.10 o 
  10  -2   9       41.43       12.61     13.45 o 
  11  -2   9       27.63        4.42     14.64 o 
  12  -2   9       29.00       34.23     15.62 o 
  13  -2   9       25.98       21.26     12.65 o 
  14  -2   9      104.37      112.73     28.43 o 
 -13  -1   9      259.66      233.34     21.74 o 
 -12  -1   9       30.32       22.86      5.65 o 
  -9  -1   9      189.23      192.18     17.49 o 
  -8  -1   9        3.59        7.91      5.27 o 
  -7  -1   9      270.56      289.45     18.23 o 
  -6  -1   9      159.27      150.88     10.72 o 
  -5  -1   9       96.41      110.09      7.73 o 
  -4  -1   9        9.43       14.62      3.56 o 
  -3  -1   9      485.02      524.05     24.73 o 
  -2  -1   9      279.23      283.60     11.17 o 
  -1  -1   9      135.80      134.92     11.87 o 
   0  -1   9      246.80      219.57     10.66 o 
   1  -1   9       74.81       63.10      6.21 o 
   2  -1   9       18.89       18.48      3.44 o 
   3  -1   9      826.93      904.66     50.73 o 
   4  -1   9        6.36        9.77      4.86 o 
   5  -1   9      124.74      168.85     14.85 o 
   6  -1   9        3.48       13.24      9.02 o 
   7  -1   9       32.17       31.45     17.96 o 
   8  -1   9       38.76       24.30     17.92 o 
   9  -1   9       77.18      104.40     23.54 o 
  10  -1   9       72.12       94.56     22.78 o 
  11  -1   9       45.61       17.01     12.97 o 
  12  -1   9       34.25       48.87     15.59 o 
  13  -1   9       17.75       14.11     11.72 o 
  14  -1   9       11.87        9.46      9.64 o 
  15  -1   9       70.29       61.87     18.36 o 
 -16   0   9       26.76       27.68      6.98 o 
 -15   0   9       57.30       39.18      9.03 o 
 -14   0   9        2.13       -2.80      3.70 o 
 -13   0   9       33.80       31.78      6.98 o 
 -12   0   9       65.35       64.68      9.01 o 
 -11   0   9       18.74       16.26      4.38 o 
  -9   0   9       90.10       99.43     10.37 o 
  -8   0   9      150.68      109.22     12.58 o 
  -7   0   9      679.33      724.57     29.30 o 
  -6   0   9       21.79       25.06      3.78 o 
  -5   0   9       83.30       71.63      4.27 o 
  -4   0   9     1295.53     1351.58     43.50 o 
  -3   0   9      151.58      157.23      7.56 o 
  -2   0   9      223.93      194.40      9.80 o 
  -1   0   9       16.15       13.38      3.31 o 
   0   0   9       71.39       73.93      5.30 o 
   1   0   9      228.29      297.41     14.98 o 
   2   0   9      418.55      389.79     19.03 o 
   3   0   9        9.94       12.55      4.91 o 
   5   0   9      224.43      211.84     27.27 o 
   6   0   9       60.75       70.96     16.57 o 
   7   0   9       46.86       22.58     10.52 o 
   8   0   9      318.40      310.60     34.83 o 
   9   0   9       25.88       16.14     11.87 o 
  10   0   9       81.60       87.65     17.57 o 
  11   0   9        2.98       -6.60      7.06 o 
  12   0   9       11.86       11.46     10.11 o 
  13   0   9        3.97        8.03      9.99 o 
  14   0   9       89.02       78.03     20.25 o 
  15   0   9       87.34       80.51     16.52 o 
 -15   1   9      103.60       96.50     15.85 o 
 -14   1   9       24.63       32.79      8.02 o 
 -13   1   9      260.02      248.31     24.83 o 
 -12   1   9       29.82       31.68      6.24 o 
 -11   1   9       19.03       18.58      4.00 o 
 -10   1   9      346.10      319.27     28.94 o 
  -9   1   9      192.77      184.76     11.83 o 
  -8   1   9        3.99        1.84      1.74 o 
  -7   1   9      267.11      272.57     11.01 o 
  -6   1   9      157.61      150.34      6.65 o 
  -5   1   9       95.96       85.65      4.58 o 
  -4   1   9        7.79        9.90      1.62 o 
  -3   1   9      481.10      515.22     16.57 o 
  -2   1   9      279.10      294.53     14.66 o 
  -1   1   9      132.50      127.92      8.78 o 
   0   1   9      238.16      242.59     16.71 o 
   1   1   9       74.69       55.60     17.21 o 
   2   1   9       19.13       21.43      5.11 o 
   3   1   9      822.08      845.15     57.90 o 
   4   1   9        5.92       -1.58      9.70 o 
   5   1   9      123.71      140.51     19.60 o 
   6   1   9        4.36       10.02      6.83 o 
   7   1   9       32.07       17.81      9.53 o 
   8   1   9       37.40       49.48     11.73 o 
   9   1   9       73.83       71.64     13.06 o 
  10   1   9       74.78       82.79     13.78 o 
  11   1   9       45.00       44.77     13.01 o 
  12   1   9       35.00       49.00     11.13 o 
  13   1   9       16.68        7.26      7.46 o 
  14   1   9       11.77        9.49      8.60 o 
  15   1   9       70.49       87.60     15.37 o 
 -15   2   9        2.99       -3.74      4.94 o 
 -14   2   9       50.04       68.55     11.68 o 
 -13   2   9       28.04       38.32      7.46 o 
 -12   2   9       27.87       30.09      6.30 o 
 -11   2   9       64.44       55.09      6.19 o 
 -10   2   9       58.53       51.88      5.39 o 
  -9   2   9      177.66      162.01      9.13 o 
  -8   2   9       95.82       94.33      5.08 o 
  -7   2   9       21.39       19.04      1.75 o 
  -6   2   9       56.88       57.86      2.72 o 
  -5   2   9      138.68      124.75     13.79 o 
  -4   2   9      133.44      121.98      4.81 o 
  -3   2   9       75.78       82.09      5.16 o 
  -2   2   9      241.24      232.15     14.05 o 
  -1   2   9      313.22      322.59     17.91 o 
   0   2   9       70.66       63.30     10.13 o 
   1   2   9      275.15      303.08     17.75 o 
   2   2   9      137.95      126.79     10.36 o 
   3   2   9       38.80       49.68      9.20 o 
   4   2   9      141.73      137.77     16.53 o 
   5   2   9      189.77      185.68     20.08 o 
   6   2   9      253.72      248.85     23.68 o 
   7   2   9       77.37       80.26     12.63 o 
   8   2   9      315.57      337.94     31.79 o 
   9   2   9       22.30       33.58      7.58 o 
  10   2   9       44.03       56.52     10.93 o 
  11   2   9       26.19       34.82      9.75 o 
  12   2   9       29.04       27.51      9.32 o 
  13   2   9       25.70       40.92     11.44 o 
  14   2   9      104.09      129.10     18.59 o 
 -14   3   9       19.09       19.63      8.72 o 
 -13   3   9       70.33       76.30     14.56 o 
 -12   3   9       36.01       56.11      9.94 o 
 -11   3   9       14.44        8.89      5.56 o 
 -10   3   9       74.44       76.57     12.88 o 
  -9   3   9       66.86       48.45      8.43 o 
  -8   3   9       41.47       40.97      9.18 o 
  -7   3   9      405.14      449.33     36.76 o 
  -6   3   9      304.03      335.74     26.07 o 
  -5   3   9      172.32      185.04     15.86 o 
  -4   3   9      394.63      402.30     26.34 o 
  -3   3   9      103.23      125.40     15.19 o 
  -2   3   9      152.54      155.41      8.06 o 
  -1   3   9       45.80       38.60      3.36 o 
   0   3   9      126.98      136.04      8.12 o 
   1   3   9      142.56      169.69      8.48 o 
   2   3   9      728.36      750.43     30.54 o 
   3   3   9      107.71      118.40     11.33 o 
   4   3   9      278.40      288.76     18.37 o 
   5   3   9      590.22      623.52     40.78 o 
   6   3   9      110.30      124.51     14.12 o 
   7   3   9       72.80       48.62      8.03 o 
   8   3   9        1.34        7.10      6.00 o 
   9   3   9       51.28       82.76     12.36 o 
  10   3   9       38.42       45.07      8.72 o 
  11   3   9       12.94       13.61      5.67 o 
  12   3   9       53.07       62.98     13.89 o 
  13   3   9        1.78        1.71      5.39 o 
 -12   4   9       11.45        6.46      6.80 o 
 -11   4   9       27.59       23.99      8.75 o 
 -10   4   9       32.09       33.62      8.81 o 
  -9   4   9       27.30       28.88      8.50 o 
  -8   4   9      175.35      202.33     20.87 o 
  -7   4   9       11.76        7.50      4.61 o 
  -6   4   9        2.04        4.81      3.26 o 
  -5   4   9       37.89       42.69      7.87 o 
  -4   4   9       52.38       71.95      9.87 o 
  -3   4   9       52.06       51.38      7.77 o 
  -2   4   9      272.94      301.69     25.29 o 
  -1   4   9       49.27       42.39      3.47 o 
   0   4   9       72.06       72.80      5.03 o 
   1   4   9       29.75       30.83      6.66 o 
   2   4   9      362.96      417.02     27.78 o 
   3   4   9       12.17       10.33      3.52 o 
   4   4   9      178.00      166.91     16.06 o 
   5   4   9       21.52       21.97      5.09 o 
   6   4   9       70.21       64.37      8.34 o 
   7   4   9      101.28      126.29     14.81 o 
   8   4   9      219.96      255.57     25.25 o 
   9   4   9        1.84       -3.60      5.20 o 
  10   4   9       43.07       62.02     11.46 o 
  11   4   9       15.70       23.22      7.53 o 
  12   4   9       24.26       22.77      8.72 o 
 -10   5   9       23.82       31.24      7.23 o 
  -9   5   9        8.22        8.48      4.52 o 
  -8   5   9        2.72        7.34      4.19 o 
  -7   5   9      133.24      171.50     19.58 o 
  -6   5   9       53.69       49.69      8.81 o 
  -5   5   9       14.44       15.36      5.71 o 
  -4   5   9       24.14       26.82      5.93 o 
  -3   5   9        1.64       -1.62      3.46 o 
  -2   5   9       23.22       18.90      5.72 o 
  -1   5   9       89.07       89.18     10.55 o 
   1   5   9       15.47       11.71      3.43 o 
   2   5   9        3.34        4.37      3.38 o 
   3   5   9       93.49       97.10      9.99 o 
   4   5   9       25.43       28.12      5.24 o 
   5   5   9        2.35        0.18      3.59 o 
   6   5   9       14.22       18.33      5.27 o 
   7   5   9        4.44        4.25      3.49 o 
   8   5   9       12.60       13.96      5.13 o 
   9   5   9       22.76       24.26      6.94 o 
  10   5   9       14.37       21.91      8.23 o 
   6   6   9       24.34       17.35      6.87 o 
  -5  -6  10       11.08       19.92      7.45 o 
  -4  -6  10        7.91        6.36      5.08 o 
  -3  -6  10        9.70       18.24      7.94 o 
  -2  -6  10       40.50       51.84     11.06 o 
  -1  -6  10       35.86       56.92     12.58 o 
   0  -6  10       88.60       90.05     15.91 o 
   1  -6  10       17.71       15.76      5.79 o 
   2  -6  10        5.24        9.14      5.76 o 
   3  -6  10       22.01       34.05      9.89 o 
   4  -6  10        1.68        0.63      4.64 o 
  -9  -5  10       65.65       67.08     16.31 o 
  -8  -5  10       31.87       47.84     10.09 o 
  -7  -5  10       25.31       47.86     11.10 o 
  -6  -5  10        7.95       17.46      7.26 o 
  -5  -5  10       20.18       31.55      7.73 o 
  -4  -5  10       35.00       33.84      8.13 o 
  -3  -5  10        1.85        1.98      6.41 o 
  -2  -5  10       50.14       44.62      9.37 o 
  -1  -5  10        1.07        5.80      5.92 o 
   0  -5  10        7.15        4.80      5.16 o 
   1  -5  10       20.80       15.58      6.51 o 
   2  -5  10       92.96      123.42     15.30 o 
   3  -5  10       45.56       60.55      9.09 o 
   4  -5  10       12.41        1.28      4.04 o 
   5  -5  10       37.58       35.52      7.93 o 
   6  -5  10        8.01        1.28      4.79 o 
   7  -5  10        9.92        3.63      4.91 o 
   8  -5  10       10.23        6.11      6.84 o 
   9  -5  10        6.42       -1.77      6.21 o 
 -12  -4  10       18.32       28.11      7.75 o 
 -11  -4  10        6.05       -0.53      3.46 o 
 -10  -4  10        0.27       -0.02      2.65 o 
  -9  -4  10       16.60       18.67      5.82 o 
  -8  -4  10       38.43       35.26      6.10 o 
  -7  -4  10       47.36       51.23      7.08 o 
  -6  -4  10       16.48       24.81      7.22 o 
  -5  -4  10       15.21       13.00      3.78 o 
  -4  -4  10       27.84       32.19      4.71 o 
  -3  -4  10       13.64       17.50      5.12 o 
  -2  -4  10       60.85       60.50      6.76 o 
  -1  -4  10       69.43       59.78      6.52 o 
   0  -4  10       58.27       64.12     10.29 o 
   1  -4  10       21.77       19.95      7.63 o 
   2  -4  10        6.96        3.27      6.08 o 
   3  -4  10       28.29       18.58      5.89 o 
   4  -4  10       62.04       69.86     10.20 o 
   5  -4  10       60.46       53.03     10.66 o 
   6  -4  10       20.43       24.00      7.66 o 
   7  -4  10       33.41       36.00      8.16 o 
   8  -4  10       50.71       63.20     11.86 o 
   9  -4  10        5.13       10.10      8.43 o 
  10  -4  10      136.37       58.58     21.14 o 
  11  -4  10        2.02       25.60     21.46 o 
 -13  -3  10       25.14       25.12      8.09 o 
 -12  -3  10       11.14        3.65      4.69 o 
 -11  -3  10       35.72       34.44     10.79 o 
 -10  -3  10       12.99       14.61      4.40 o 
  -9  -3  10       20.77       15.73      4.17 o 
  -8  -3  10       38.26       41.40      5.58 o 
  -7  -3  10       89.92       87.02      7.63 o 
  -6  -3  10      133.14      128.44     16.85 o 
  -5  -3  10       90.25       71.72      9.93 o 
  -4  -3  10      327.09      308.10     18.98 o 
  -3  -3  10      170.61      167.94     10.76 o 
  -2  -3  10      361.51      368.70     15.30 o 
  -1  -3  10       34.96       36.34      3.20 o 
   0  -3  10       36.59       31.93      3.36 o 
   1  -3  10      348.95      344.63     21.62 o 
   2  -3  10      441.73      522.76     35.52 o 
   3  -3  10       78.83       87.93     10.30 o 
   4  -3  10      344.58      346.37     26.05 o 
   5  -3  10      320.59      338.78     27.92 o 
   6  -3  10      153.60      155.65     16.55 o 
   7  -3  10       16.67       11.80      4.84 o 
   8  -3  10      157.93      253.36     30.62 o 
   9  -3  10       43.12       19.94     13.82 o 
  10  -3  10        7.64        7.64     14.95 o 
  11  -3  10       28.84        5.40     13.44 o 
  12  -3  10       25.18       23.94     18.08 o 
  13  -3  10        2.48       17.42     15.99 o 
 -13  -2  10        4.13       -2.24      4.71 o 
 -12  -2  10       42.43       48.38     10.29 o 
 -11  -2  10       64.23       56.73      9.20 o 
 -10  -2  10       52.97       52.35     10.13 o 
  -9  -2  10        4.10        1.77      4.58 o 
  -8  -2  10      133.66      119.02      9.71 o 
  -7  -2  10      426.45      394.82     23.89 o 
  -6  -2  10      229.38      248.52     15.06 o 
  -5  -2  10       40.83       38.33      4.77 o 
  -4  -2  10      537.63      589.67     25.79 o 
  -3  -2  10       25.69       29.55      4.04 o 
  -2  -2  10      115.68       92.10     10.26 o 
  -1  -2  10       19.84       20.97      2.45 o 
   0  -2  10      339.34      315.30     12.25 o 
   1  -2  10      152.82      155.76     11.25 o 
   2  -2  10       17.01       16.48      3.82 o 
   3  -2  10      330.86      347.38     21.56 o 
   4  -2  10       62.51       60.16      8.90 o 
   5  -2  10      168.88      161.60     16.20 o 
   6  -2  10        9.45       11.60      5.98 o 
   7  -2  10      466.17      699.25     56.03 o 
   8  -2  10      272.34      154.42     25.48 o 
   9  -2  10        7.81        5.17     15.04 o 
  10  -2  10       26.48       28.50     17.60 o 
  11  -2  10        6.52        6.72     13.66 o 
  12  -2  10        1.59        4.89     15.76 o 
  13  -2  10       54.48       39.50     17.85 o 
  14  -2  10        7.80       17.40     12.41 o 
 -12  -1  10      144.45      154.69     21.62 o 
 -11  -1  10       33.74       26.67      7.16 o 
 -10  -1  10      387.30      425.71     33.84 o 
  -9  -1  10       23.80       22.10      5.88 o 
  -8  -1  10       37.28       34.50      4.92 o 
  -7  -1  10      193.84      174.71     12.33 o 
  -6  -1  10      280.18      323.36     27.65 o 
  -5  -1  10       76.69       73.49      6.86 o 
  -4  -1  10      644.01      656.88     26.59 o 
  -3  -1  10      177.60      174.87     11.84 o 
  -2  -1  10      654.84      633.45     24.83 o 
  -1  -1  10       15.30       13.36      2.58 o 
   0  -1  10       65.89       62.46      4.57 o 
   1  -1  10       26.32       30.23      4.24 o 
   2  -1  10      307.77      291.40     17.88 o 
   3  -1  10       29.26       27.91      5.05 o 
   4  -1  10       84.93       83.25      8.74 o 
   5  -1  10      194.02      218.59     17.23 o 
   6  -1  10      294.87      698.64     56.09 o 
   7  -1  10      279.14      220.29     34.20 o 
   8  -1  10      105.86      139.44     33.15 o 
   9  -1  10       39.20       36.19     19.03 o 
  10  -1  10       40.22       67.44     17.58 o 
  11  -1  10        3.96       21.94     12.27 o 
  12  -1  10       26.44        7.27     11.55 o 
  13  -1  10        5.75       12.14     11.75 o 
  14  -1  10       17.59       18.00     12.85 o 
 -15   0  10       12.27       17.38      5.86 o 
 -14   0  10        3.97        3.48      3.24 o 
 -13   0  10        3.35        7.03      4.12 o 
 -12   0  10        6.92        1.77      3.83 o 
 -11   0  10      133.48      128.28     11.43 o 
 -10   0  10       68.40       71.65      9.85 o 
  -9   0  10       32.01       38.03      6.78 o 
  -8   0  10      129.12      142.17      9.63 o 
  -7   0  10      247.13      226.09     11.87 o 
  -6   0  10       67.72       67.92      7.64 o 
  -5   0  10        5.64        4.84      3.17 o 
  -4   0  10      231.77      242.95     13.90 o 
  -3   0  10     1187.42     1213.72     46.25 o 
  -2   0  10       25.45       24.16      4.38 o 
  -1   0  10        4.08        4.47      4.39 o 
   0   0  10       37.14       48.34     14.38 o 
   1   0  10        0.01       -1.90      3.01 o 
   2   0  10      101.75       93.14      8.99 o 
   3   0  10      121.87      128.32     10.46 o 
   4   0  10      530.59      398.80     47.11 o 
   5   0  10        0.02        9.14      9.58 o 
   6   0  10        4.04       14.61     11.63 o 
   7   0  10      226.12      276.13     36.62 o 
   8   0  10      278.76      268.97     37.97 o 
   9   0  10      684.08      879.42     63.61 o 
  10   0  10        6.75       -3.76      9.01 o 
  11   0  10       58.25       63.35     14.44 o 
  12   0  10       34.15       22.66     11.80 o 
  13   0  10        0.07       -3.84      7.82 o 
  14   0  10       81.92       71.42     16.15 o 
  15   0  10        2.98        0.37      7.78 o 
 -15   1  10       38.30       36.63      8.42 o 
 -14   1  10       75.36       68.75     12.57 o 
 -13   1  10       21.90       22.09      6.14 o 
 -12   1  10      146.26      144.05     16.68 o 
 -11   1  10       31.54       31.30      6.03 o 
 -10   1  10      389.94      387.32     28.78 o 
  -9   1  10       24.49       22.21      3.84 o 
  -8   1  10       36.50       37.40      4.38 o 
  -7   1  10      196.39      192.30      9.43 o 
  -6   1  10      279.80      290.33     11.93 o 
  -5   1  10       80.56       77.68      4.57 o 
  -4   1  10      632.28      623.44     20.62 o 
  -3   1  10      177.19      168.73     10.54 o 
  -2   1  10      651.11      668.03     34.62 o 
  -1   1  10       13.48       12.85      4.68 o 
   0   1  10       66.78       76.32     14.23 o 
   1   1  10       28.39       33.23      6.11 o 
   2   1  10      308.82      306.39     20.67 o 
   3   1  10       28.62       22.69     14.34 o 
   4   1  10       86.41      107.47     19.97 o 
   5   1  10      195.23      173.52     21.58 o 
   6   1  10      290.06      330.87     34.68 o 
   7   1  10      276.03      312.90     33.64 o 
   8   1  10      106.11      116.10     17.06 o 
   9   1  10       37.13       30.91     10.03 o 
  10   1  10       39.90       44.03     11.25 o 
  11   1  10        3.20       -6.31      6.31 o 
  12   1  10       26.21       43.39     12.46 o 
  13   1  10        5.77       -6.66      6.99 o 
  14   1  10       17.91        9.32      7.08 o 
 -11   2  10       64.50       64.67     10.75 o 
 -10   2  10       51.08       46.23      8.65 o 
  -9   2  10        5.04        4.67      1.72 o 
  -8   2  10      134.34      128.44      7.79 o 
  -7   2  10      425.49      372.75     13.19 o 
  -6   2  10      227.80      224.73     10.28 o 
  -5   2  10       40.67       42.34      2.87 o 
  -4   2  10      532.76      532.20     19.18 o 
  -3   2  10       27.99       23.34      2.24 o 
  -2   2  10      118.03      109.45     12.26 o 
  -1   2  10       20.78       29.35      4.99 o 
   0   2  10      337.38      327.58     18.84 o 
   1   2  10      154.35      175.05     13.01 o 
   2   2  10       17.23       26.77      8.86 o 
   3   2  10      330.05      352.71     28.80 o 
   4   2  10       64.26       69.35     11.83 o 
   5   2  10      168.50      171.44     19.18 o 
   6   2  10       10.48       19.66      8.20 o 
   7   2  10      463.11      551.43     48.14 o 
   8   2  10      273.70      288.47     31.26 o 
   9   2  10        7.69        1.97      5.85 o 
  10   2  10       25.86       29.76      7.96 o 
  11   2  10        6.89       25.37      8.64 o 
  12   2  10        1.37       -7.11      7.11 o 
  13   2  10       55.38       44.16     11.79 o 
  14   2  10        7.54       15.69      8.05 o 
 -13   3  10       25.29       21.55      7.13 o 
 -12   3  10       10.40        8.68      6.17 o 
 -11   3  10       35.06       33.73      9.18 o 
 -10   3  10       12.90       26.93      6.17 o 
  -9   3  10       20.18       15.42      6.79 o 
  -8   3  10       40.12       26.32      7.22 o 
  -7   3  10       87.21       87.78     11.76 o 
  -6   3  10      131.69      124.21     12.96 o 
  -5   3  10       88.34       83.32     10.58 o 
  -4   3  10      332.37      358.69     27.52 o 
  -3   3  10      170.90      189.69     20.32 o 
  -2   3  10      361.05      386.14     15.63 o 
  -1   3  10       37.09       40.95      3.81 o 
   0   3  10       35.93       31.25      3.95 o 
   1   3  10      345.40      342.21     19.35 o 
   2   3  10      449.34      471.10     23.57 o 
   3   3  10       78.21       80.84      9.80 o 
   4   3  10      348.66      414.37     29.59 o 
   5   3  10      313.88      373.96     28.38 o 
   6   3  10      156.88      152.09     17.90 o 
   7   3  10       16.54       12.52      6.69 o 
   8   3  10      155.31      190.13     20.80 o 
   9   3  10       44.90       61.15     10.91 o 
  10   3  10        7.43       14.99      6.51 o 
  11   3  10       29.76       48.79     11.68 o 
  12   3  10       24.57       45.18     10.96 o 
  13   3  10        2.56       -2.65      6.44 o 
 -12   4  10       17.42       20.26      6.93 o 
 -11   4  10        5.91        2.08      6.28 o 
 -10   4  10        0.27        0.95      5.44 o 
  -9   4  10       16.47       20.67      7.51 o 
  -8   4  10       38.05       40.31      8.56 o 
  -7   4  10       47.46       60.29      9.51 o 
  -6   4  10       15.93       17.45      5.69 o 
  -5   4  10       14.80       16.04      5.17 o 
  -4   4  10       27.49       28.79      7.62 o 
  -3   4  10       12.16       14.11      4.58 o 
  -2   4  10       60.45       71.55     10.07 o 
  -1   4  10       69.86       60.41      4.06 o 
   0   4  10       59.98       58.75      5.08 o 
   1   4  10       20.87       20.95      5.24 o 
   2   4  10        7.17        6.45      3.95 o 
   3   4  10       28.15       34.05      5.22 o 
   4   4  10       60.31       75.47      9.49 o 
   5   4  10       60.70       57.84      8.84 o 
   6   4  10       19.22       19.05      5.71 o 
   7   4  10       34.30       42.70      8.00 o 
   8   4  10       50.26       42.49      8.67 o 
   9   4  10        4.61        2.07      5.35 o 
  10   4  10      135.09      164.72     22.14 o 
  11   4  10        1.86        7.07      5.59 o 
  -9   5  10       64.95       78.16     14.45 o 
  -8   5  10       33.07       31.10      7.69 o 
  -7   5  10       25.11       31.60      7.42 o 
  -6   5  10        8.22        3.37      3.98 o 
  -5   5  10       19.94       24.11      6.49 o 
  -4   5  10       35.37       43.28      7.44 o 
  -3   5  10        1.96       -3.66      3.66 o 
  -2   5  10       51.12       56.08      9.05 o 
  -1   5  10        1.18        3.68      3.86 o 
   2   5  10       92.78      107.09     11.33 o 
   3   5  10       46.59       51.56      6.91 o 
   4   5  10       12.67       14.11      3.93 o 
   5   5  10       38.76       33.73      6.66 o 
   6   5  10        8.24       12.97      4.05 o 
   7   5  10       10.32        8.03      4.46 o 
   8   5  10        9.41        8.77      4.84 o 
   9   5  10        6.31        3.95      5.28 o 
  -3  -6  11        7.02        8.17      6.56 o 
  -2  -6  11       14.07        6.76      7.23 o 
  -1  -6  11       25.56       23.26      9.17 o 
   0  -6  11       34.81       28.34     10.08 o 
   1  -6  11       13.99       26.06      7.60 o 
   2  -6  11        9.83        4.56      4.89 o 
  -8  -5  11       13.47       33.84     11.37 o 
  -7  -5  11        2.95       -1.43      4.81 o 
  -6  -5  11       58.27       69.97     13.30 o 
  -5  -5  11       84.80      125.10     20.94 o 
  -4  -5  11        2.41        4.94      5.52 o 
  -3  -5  11       37.78       47.22     11.16 o 
  -2  -5  11       10.55        7.70      7.11 o 
  -1  -5  11        6.18       10.13      5.99 o 
   0  -5  11       15.00        6.41      6.75 o 
   1  -5  11       41.07       43.27     10.56 o 
   2  -5  11       20.96       14.29      6.43 o 
   3  -5  11       30.31       26.11      8.35 o 
   4  -5  11       14.09       14.50      6.37 o 
   5  -5  11       79.87       94.57     14.63 o 
   6  -5  11       70.41       71.75     12.87 o 
   7  -5  11       54.35       60.82     12.14 o 
   8  -5  11        3.05       17.39      7.02 o 
 -11  -4  11       27.39       30.30      6.48 o 
 -10  -4  11       42.67       44.17     12.24 o 
  -9  -4  11        0.68       -0.47      3.56 o 
  -8  -4  11       43.22       39.41      5.82 o 
  -7  -4  11        4.94        6.13      3.39 o 
  -6  -4  11       16.11       10.91      4.86 o 
  -5  -4  11       29.97       35.45      9.77 o 
  -4  -4  11       37.94       32.12      5.09 o 
  -3  -4  11       15.77       17.47      4.08 o 
  -2  -4  11       74.02       71.51      7.51 o 
  -1  -4  11       45.97       42.03      7.42 o 
   0  -4  11       45.55       35.27      7.79 o 
   1  -4  11       19.92       15.15      6.48 o 
   2  -4  11        8.38        7.90      5.25 o 
   3  -4  11      150.56      201.67     22.03 o 
   4  -4  11       61.44       42.30      7.68 o 
   5  -4  11       15.12       17.41      6.71 o 
   6  -4  11       14.09       12.04      6.32 o 
   7  -4  11       14.74       21.27      7.63 o 
   8  -4  11        0.11       -0.79      5.78 o 
   9  -4  11       22.01       35.04     11.34 o 
  10  -4  11       67.53       45.97     17.93 o 
 -13  -3  11       47.20       45.79     10.04 o 
 -12  -3  11       24.01       21.24      6.54 o 
 -11  -3  11       55.11       57.15      8.40 o 
 -10  -3  11       70.06       76.34     10.63 o 
  -9  -3  11       54.75       57.21      7.74 o 
  -8  -3  11       50.89       57.28      8.00 o 
  -7  -3  11       52.09       51.15      6.12 o 
  -6  -3  11      217.27      196.14     15.04 o 
  -5  -3  11        1.64       -1.76      3.61 o 
  -4  -3  11       33.83       51.75      8.09 o 
  -3  -3  11       99.62      119.61     10.25 o 
  -2  -3  11       46.78       49.98      6.37 o 
  -1  -3  11      140.15      139.27     21.54 o 
   0  -3  11      126.82      113.67     15.67 o 
   1  -3  11      448.16      499.88     38.60 o 
   2  -3  11      126.51      150.14     15.32 o 
   3  -3  11      132.72      115.04     13.08 o 
   4  -3  11      168.15      192.87     20.21 o 
   5  -3  11       21.94       16.50      5.85 o 
   6  -3  11       20.06       32.06      7.88 o 
   7  -3  11       92.66      101.75     15.02 o 
   8  -3  11       15.72       14.34      7.43 o 
   9  -3  11       10.57       -0.52      9.09 o 
  10  -3  11       14.16       17.25     17.54 o 
  11  -3  11       51.73       37.81     20.52 o 
  12  -3  11       19.36       10.34     15.58 o 
 -14  -2  11      216.05      236.21     35.93 o 
 -13  -2  11        2.13        5.30      5.81 o 
 -12  -2  11       16.39        6.61      7.53 o 
 -11  -2  11       14.06       17.59      4.66 o 
 -10  -2  11       15.98       24.36      5.09 o 
  -9  -2  11       86.98       84.34     13.42 o 
  -8  -2  11      105.18       93.48      8.79 o 
  -7  -2  11       19.49       21.91      4.61 o 
  -6  -2  11       77.38       77.72      7.48 o 
  -5  -2  11       39.46       32.39      4.29 o 
  -4  -2  11      227.91      224.49     14.48 o 
  -3  -2  11      147.43      135.34      9.01 o 
  -2  -2  11      131.54      137.61      7.36 o 
  -1  -2  11       51.41       50.41      4.09 o 
   0  -2  11       98.89      100.35      6.26 o 
   1  -2  11      185.00      175.25     10.07 o 
   2  -2  11      214.05      233.59     14.19 o 
   3  -2  11        6.92       15.04      5.46 o 
   4  -2  11       47.26       60.40      7.88 o 
   5  -2  11       79.82       83.87     11.02 o 
   6  -2  11      137.13      191.22     19.26 o 
   7  -2  11       87.18      110.52     17.94 o 
   8  -2  11      371.14      170.75     28.58 o 
   9  -2  11      130.37       96.64     30.27 o 
  10  -2  11        1.67        2.96     15.29 o 
  11  -2  11        8.10       14.70     14.60 o 
  12  -2  11       21.12       35.04     20.55 o 
  13  -2  11       21.53        6.20     12.49 o 
 -14  -1  11      118.05      128.94     18.79 o 
 -13  -1  11        7.59        3.01      5.52 o 
 -12  -1  11       51.31       51.96     10.30 o 
 -11  -1  11        6.60        7.19      5.25 o 
 -10  -1  11        2.56        8.42      3.84 o 
  -9  -1  11      140.80      151.92     13.10 o 
  -8  -1  11      105.85      101.12      9.68 o 
  -7  -1  11       65.52       85.56      7.16 o 
  -6  -1  11      128.10      130.16      9.37 o 
  -5  -1  11      456.05      453.15     21.75 o 
  -4  -1  11       60.18       68.37      9.47 o 
  -3  -1  11      542.72      562.31     29.56 o 
  -2  -1  11      281.84      279.73     13.81 o 
  -1  -1  11       65.08       56.56      4.47 o 
   0  -1  11      127.16      123.38      7.74 o 
   1  -1  11       81.80       76.20      6.43 o 
   2  -1  11      169.65      143.91     10.24 o 
   3  -1  11       63.36       78.20      9.07 o 
   4  -1  11      125.07      130.32     11.30 o 
   5  -1  11      112.92      150.83     15.60 o 
   6  -1  11      123.53      262.15     24.94 o 
   7  -1  11      378.16      295.65     42.27 o 
   8  -1  11      269.68      203.98     38.04 o 
   9  -1  11      112.44      115.21     23.99 o 
  10  -1  11       42.29       47.02     18.33 o 
  11  -1  11       29.72       30.11     17.15 o 
  12  -1  11       28.23       13.77     11.36 o 
  13  -1  11       24.58       27.82     14.87 o 
  14  -1  11       65.53       50.56     21.34 o 
 -15   0  11        9.97       12.11      5.70 o 
 -14   0  11       27.97       16.05      6.04 o 
 -13   0  11        4.02        4.46      4.77 o 
 -12   0  11       12.97       13.89      5.05 o 
 -11   0  11       19.10       16.35      5.82 o 
 -10   0  11       20.14       19.66      4.35 o 
  -9   0  11       19.00       10.56      3.39 o 
  -8   0  11        0.15        1.62      3.24 o 
  -7   0  11      783.76      831.90     35.65 o 
  -6   0  11      527.67      556.61     29.36 o 
  -5   0  11       34.37       44.26      7.67 o 
  -4   0  11       51.36       55.46      5.48 o 
  -3   0  11      294.18      286.79     16.81 o 
  -2   0  11       16.78       23.27      3.77 o 
  -1   0  11       32.33       31.70      4.37 o 
   0   0  11      415.79      428.24     33.48 o 
   1   0  11       86.63       77.57      8.71 o 
   2   0  11        9.95        8.50      3.42 o 
   3   0  11      150.17      141.56     10.29 o 
   4   0  11      127.20       97.30     17.84 o 
   5   0  11       15.58       -5.35     11.60 o 
   6   0  11       35.72       -4.73     13.59 o 
   7   0  11      173.58      181.62     34.23 o 
   8   0  11       22.39       21.66     11.96 o 
   9   0  11       12.79       11.04     13.83 o 
  10   0  11      265.27      323.79     48.51 o 
  11   0  11        0.19       -4.00      8.52 o 
  12   0  11       69.69       88.35     15.21 o 
  13   0  11        4.92        5.02      9.46 o 
  14   0  11        0.01       -7.06      7.06 o 
 -12   1  11       52.67       59.37      7.60 o 
 -11   1  11        6.48       10.51      3.45 o 
 -10   1  11        2.76        1.02      2.78 o 
  -9   1  11      140.60      139.67     10.39 o 
  -8   1  11      108.53       94.91      8.07 o 
  -7   1  11       64.96       76.16      5.70 o 
  -6   1  11      132.75      118.85      9.01 o 
  -5   1  11      454.95      438.06     16.00 o 
  -4   1  11       60.03       53.69      3.88 o 
  -3   1  11      544.92      575.01     27.10 o 
  -2   1  11      284.65      284.69     15.83 o 
  -1   1  11       65.52       59.46      8.27 o 
   0   1  11      129.43      161.10     10.76 o 
   1   1  11       83.46       67.52      8.21 o 
   2   1  11      171.46      156.05     17.91 o 
   3   1  11       63.06       74.01      9.25 o 
   4   1  11      124.15      156.87     23.50 o 
   5   1  11      113.89      161.33     29.76 o 
   6   1  11      122.64      130.73     20.02 o 
   7   1  11      385.41      396.57     44.50 o 
   8   1  11      266.11      273.44     30.23 o 
   9   1  11      113.39      133.00     15.63 o 
  10   1  11       40.74       54.91     12.61 o 
  11   1  11       30.79       23.82     11.36 o 
  12   1  11       27.94       38.53     13.49 o 
  13   1  11       23.98       11.81      9.35 o 
  14   1  11       66.41       76.09     18.89 o 
 -14   2  11      215.53      244.91     33.03 o 
 -13   2  11        2.23        6.41      7.11 o 
 -12   2  11       16.31       11.99      6.98 o 
 -11   2  11       13.23        9.95      6.53 o 
 -10   2  11       15.78       19.77      5.73 o 
  -9   2  11       86.91       83.70     12.12 o 
  -8   2  11      106.16       91.99      8.97 o 
  -7   2  11       20.54       19.87      2.41 o 
  -6   2  11       77.92       62.98      3.73 o 
  -5   2  11       40.47       35.21      3.55 o 
  -4   2  11      223.78      221.88     15.79 o 
  -3   2  11      144.23      136.18      7.78 o 
  -2   2  11      130.35      124.00      9.91 o 
  -1   2  11       52.30       60.65     17.09 o 
   0   2  11      100.96      100.02     10.39 o 
   1   2  11      185.01      183.58     14.95 o 
   2   2  11      218.33      227.22     15.93 o 
   3   2  11        7.63       17.36      7.31 o 
   4   2  11       47.16       54.80     10.06 o 
   5   2  11       82.73       82.20     13.45 o 
   6   2  11      132.31      149.63     20.10 o 
   7   2  11       86.90       82.55     13.55 o 
   8   2  11      367.39      354.97     31.11 o 
   9   2  11      133.63      150.33     18.79 o 
  10   2  11        1.53       -3.44      5.83 o 
  11   2  11        8.64        9.58      8.06 o 
  12   2  11       20.43       18.93      9.95 o 
  13   2  11       21.99       15.64      8.42 o 
 -13   3  11       47.54       68.86     13.36 o 
 -12   3  11       22.60       38.81      9.52 o 
 -11   3  11       54.56       58.33     11.43 o 
 -10   3  11       68.93       68.12     12.85 o 
  -9   3  11       57.52       51.80      9.15 o 
  -8   3  11       49.97       51.45      8.02 o 
  -7   3  11       52.62       43.45      9.26 o 
  -6   3  11      211.89      191.12     19.98 o 
  -5   3  11        1.65       -0.74      5.15 o 
  -4   3  11       33.73       35.68      7.70 o 
  -3   3  11      101.07      114.28     14.61 o 
  -2   3  11       44.45       45.22      6.84 o 
  -1   3  11      140.27      153.88      8.65 o 
   0   3  11      125.51      135.31      9.20 o 
   1   3  11      448.46      459.53     21.92 o 
   2   3  11      127.88      117.27     10.34 o 
   3   3  11      135.20      151.31     15.69 o 
   4   3  11      167.71      170.66     16.41 o 
   5   3  11       22.05       11.57      6.79 o 
   6   3  11       19.52       34.26      7.72 o 
   7   3  11       92.81       97.74     12.84 o 
   8   3  11       15.97       16.40      7.37 o 
   9   3  11       10.82       12.98      5.91 o 
  10   3  11       13.34       27.13      8.36 o 
  11   3  11       51.50       51.73      9.67 o 
  12   3  11       19.30       11.36      7.75 o 
 -11   4  11       27.06       40.48      9.49 o 
 -10   4  11       42.77       47.18     11.34 o 
  -9   4  11        0.63        9.04      6.55 o 
  -8   4  11       43.71       50.63     10.67 o 
  -7   4  11        4.60        8.59      5.06 o 
  -6   4  11       15.95       16.36      6.71 o 
  -5   4  11       30.69       36.25      6.51 o 
  -4   4  11       35.63       23.28      6.51 o 
  -3   4  11       16.25        9.04      5.16 o 
  -2   4  11       74.94       70.12     11.65 o 
  -1   4  11       45.82       42.93      9.37 o 
   0   4  11       43.72       48.83      4.40 o 
   1   4  11       20.23       19.78      4.90 o 
   2   4  11        9.38       11.80      3.84 o 
   3   4  11      150.55      192.40     17.62 o 
   4   4  11       61.74       64.38      8.54 o 
   5   4  11       14.16       21.51      5.20 o 
   6   4  11       15.43        8.06      4.80 o 
   7   4  11       14.26        9.75      5.65 o 
   8   4  11        0.20        2.05      4.81 o 
   9   4  11       22.63       22.44      8.60 o 
  10   4  11       66.61       76.05     14.35 o 
  -8   5  11       13.47       13.75      5.25 o 
  -7   5  11        2.81       -0.04      4.01 o 
  -6   5  11       57.59       65.49     11.37 o 
  -5   5  11       85.92       85.07     15.14 o 
  -4   5  11        2.55        6.21      4.64 o 
  -3   5  11       38.45       29.90      6.63 o 
  -2   5  11       10.01        3.44      5.07 o 
  -1   5  11        5.95        0.56      4.53 o 
   4   5  11       14.16       15.40      4.71 o 
   5   5  11       80.00      106.56     12.31 o 
   6   5  11       70.78       87.55     12.05 o 
   7   5  11       55.79       64.22      9.67 o 
   8   5  11        2.83        8.59      4.95 o 
  -7  -5  12       54.08       60.01     14.32 o 
  -6  -5  12       21.35       48.00     10.44 o 
  -5  -5  12       37.60       44.87     11.93 o 
  -4  -5  12       15.86       26.18      8.43 o 
  -3  -5  12       88.13      110.11     18.49 o 
  -2  -5  12        4.18       14.12      6.35 o 
  -1  -5  12       30.84       32.54      8.46 o 
   0  -5  12       33.92       51.12     10.24 o 
   1  -5  12       10.71       16.42      8.42 o 
   2  -5  12        1.75        2.97      6.89 o 
   3  -5  12       57.60       52.67     12.01 o 
   4  -5  12        8.01        5.00      6.38 o 
   5  -5  12       28.05       28.38      7.55 o 
   6  -5  12       43.57       40.99      9.56 o 
   7  -5  12       51.86       58.27     10.35 o 
 -10  -4  12       90.76       99.33     26.45 o 
  -9  -4  12        1.34        1.59      3.27 o 
  -8  -4  12       59.90       54.66     13.40 o 
  -7  -4  12        4.96        2.43      3.26 o 
  -6  -4  12       62.82       58.84      7.57 o 
  -5  -4  12       52.69       53.50      7.71 o 
  -4  -4  12        7.19        5.93      3.78 o 
  -3  -4  12       56.70       48.62      6.55 o 
  -2  -4  12       25.75       26.13      4.37 o 
  -1  -4  12       43.40       46.56     10.28 o 
   0  -4  12        6.65        6.04      6.76 o 
   1  -4  12       49.57       45.27      8.82 o 
   2  -4  12       29.98       28.37      8.13 o 
   3  -4  12       30.01       36.08      8.82 o 
   4  -4  12       99.97      101.75     13.64 o 
   5  -4  12        8.52        1.28      4.34 o 
   6  -4  12       27.72       31.73      7.98 o 
   7  -4  12       19.35        7.68      5.44 o 
   8  -4  12        0.19       -0.19      4.92 o 
   9  -4  12       59.98      134.91     26.23 o 
  10  -4  12       40.72       14.04     10.74 o 
 -12  -3  12       11.57        6.55      3.79 o 
 -11  -3  12       51.50       49.28      8.50 o 
 -10  -3  12       30.66       32.91      6.01 o 
  -9  -3  12      192.00      203.46     27.37 o 
  -8  -3  12       20.33       20.63      7.71 o 
  -7  -3  12        6.77        6.20      3.10 o 
  -6  -3  12        3.80       -1.34      2.77 o 
  -5  -3  12       30.38       31.71      5.11 o 
  -4  -3  12       22.08       12.96      6.43 o 
  -3  -3  12      131.06      153.61     14.04 o 
  -2  -3  12        2.95        1.60      2.96 o 
  -1  -3  12       24.39       19.46      3.89 o 
   0  -3  12      207.77      222.16     15.59 o 
   1  -3  12      114.94      118.32     11.58 o 
   2  -3  12       51.35       46.45      7.51 o 
   3  -3  12       52.39       68.21     10.14 o 
   4  -3  12       16.50       19.74      5.56 o 
   5  -3  12        7.90        9.96      4.48 o 
   6  -3  12       38.26       50.97      8.97 o 
   7  -3  12       14.85       18.16      6.00 o 
   8  -3  12       16.87       43.20     11.43 o 
   9  -3  12       47.29       23.05     12.99 o 
  10  -3  12       26.17        9.06     15.77 o 
  11  -3  12       13.38       17.51     17.53 o 
 -13  -2  12        0.09        3.21      3.39 o 
 -12  -2  12       43.16       56.51      9.82 o 
 -11  -2  12       19.05       18.82     10.34 o 
 -10  -2  12       13.52       13.65      3.91 o 
  -9  -2  12        3.23        2.96      3.94 o 
  -8  -2  12       83.85       83.76      9.03 o 
  -7  -2  12       15.23       15.96      5.51 o 
  -6  -2  12       78.98       80.53      7.59 o 
  -5  -2  12       66.83       71.79      7.14 o 
  -4  -2  12       72.44       80.95      7.58 o 
  -3  -2  12       99.27       81.58     10.74 o 
  -2  -2  12      253.36      259.87     21.99 o 
  -1  -2  12       60.45       60.32      6.77 o 
   0  -2  12       49.75       48.64      5.18 o 
   1  -2  12       32.93       36.62      4.77 o 
   2  -2  12       87.63       92.34      7.98 o 
   3  -2  12       60.31       61.11      7.87 o 
   4  -2  12      161.77      161.45     17.03 o 
   5  -2  12       24.42       27.52      7.65 o 
   6  -2  12        5.28       11.61      6.14 o 
   7  -2  12       52.82      114.24     18.29 o 
   8  -2  12      385.96      169.33     28.91 o 
   9  -2  12        1.25        5.59     11.78 o 
  10  -2  12        2.26       12.23     11.77 o 
  11  -2  12       19.22       -1.30     11.99 o 
  12  -2  12       27.87        7.40     18.82 o 
 -14  -1  12        2.45       -5.06      5.06 o 
 -13  -1  12       65.13       61.70      9.47 o 
 -12  -1  12       28.61       29.21      5.21 o 
 -11  -1  12       16.14       13.73     10.91 o 
 -10  -1  12       60.55       62.19      7.63 o 
  -9  -1  12       72.80       82.72      8.73 o 
  -8  -1  12       45.74       47.96      5.81 o 
  -7  -1  12       39.49       41.25      6.77 o 
  -6  -1  12      163.04      183.71     11.42 o 
  -5  -1  12      316.93      367.19     19.06 o 
  -4  -1  12      655.63      674.90     33.02 o 
  -3  -1  12        7.79        7.93      3.22 o 
  -2  -1  12       95.06       97.70      7.53 o 
  -1  -1  12      111.78      125.77      9.14 o 
   0  -1  12      279.92      274.44     16.81 o 
   1  -1  12       20.26       26.47      4.30 o 
   2  -1  12       15.51       15.79      3.70 o 
   3  -1  12      211.71      212.09     19.10 o 
   4  -1  12       73.85       72.50      9.28 o 
   5  -1  12       10.82       12.91      6.18 o 
   6  -1  12      263.15      275.90     44.85 o 
   7  -1  12      193.33      158.28     27.95 o 
   8  -1  12      103.90       92.78     28.05 o 
   9  -1  12       31.44       28.10     15.08 o 
  10  -1  12      194.42      258.55     43.99 o 
  11  -1  12       94.73       77.69     19.17 o 
  12  -1  12       18.74       23.25     15.86 o 
  13  -1  12       61.79       54.94     18.92 o 
 -14   0  12       63.87       54.14      7.92 o 
 -13   0  12       25.67       21.40      4.73 o 
 -12   0  12       21.70       25.47      5.69 o 
 -11   0  12      282.88      282.39     21.99 o 
 -10   0  12        1.55        1.61      3.07 o 
  -9   0  12      138.19      129.92     10.85 o 
  -8   0  12      243.52      255.31     16.45 o 
  -7   0  12       96.10       97.62     12.68 o 
  -6   0  12      206.10      208.21     12.24 o 
  -5   0  12      448.58      493.56     24.27 o 
  -4   0  12     1299.45     1405.58     54.54 o 
  -3   0  12     1004.28     1042.98     43.68 o 
  -2   0  12      133.98      122.33      8.89 o 
  -1   0  12       30.07       24.39      4.11 o 
   0   0  12       22.54       12.57      3.76 o 
   1   0  12      323.05      301.37     17.63 o 
   2   0  12       25.12       17.62      4.02 o 
   3   0  12       12.39        6.67      4.02 o 
   5   0  12        3.86        9.69     10.22 o 
   6   0  12       36.15       20.93     13.10 o 
   7   0  12       36.23       16.25     12.84 o 
   8   0  12       24.10       16.70     13.88 o 
   9   0  12        0.00       -6.13     11.90 o 
  10   0  12        2.33        5.97     12.65 o 
  11   0  12       13.76       11.08      9.10 o 
  12   0  12       11.13       17.14     12.61 o 
  13   0  12       93.64       56.66     16.46 o 
 -14   1  12        2.69        1.22      6.49 o 
 -13   1  12       65.77       77.92     13.23 o 
 -12   1  12       28.59       32.60      9.64 o 
 -11   1  12       15.67       15.65      3.98 o 
 -10   1  12       59.36       59.02      6.67 o 
  -9   1  12       70.15       70.64      7.65 o 
  -8   1  12       45.05       42.57      5.30 o 
  -7   1  12       41.66       44.68      5.07 o 
  -6   1  12      162.35      169.40     11.31 o 
  -5   1  12      317.26      346.05     14.40 o 
  -4   1  12      664.85      645.56     30.44 o 
  -3   1  12        6.86        4.01      2.28 o 
  -2   1  12       94.68       86.52      6.79 o 
  -1   1  12      108.76      132.46      9.94 o 
   0   1  12      286.30      330.76     49.79 o 
   1   1  12       20.61       10.51      5.29 o 
   2   1  12       16.16       14.46      4.90 o 
   3   1  12      213.53      187.78     16.69 o 
   4   1  12       73.42       86.34     19.17 o 
   5   1  12       10.42        8.05     10.71 o 
   6   1  12      263.31      295.76     32.82 o 
   7   1  12      196.48      249.46     31.14 o 
   8   1  12      103.96       96.40     17.95 o 
   9   1  12       29.61       28.20     10.89 o 
  10   1  12      198.85      196.03     29.96 o 
  11   1  12       94.37       99.14     18.60 o 
  12   1  12       19.05       26.31     12.65 o 
  13   1  12       62.54       65.62     17.84 o 
 -13   2  12        0.10        1.46      6.70 o 
 -12   2  12       42.04       49.63     12.13 o 
 -11   2  12       19.22       20.41      6.76 o 
 -10   2  12       13.34       13.06      7.03 o 
  -9   2  12        2.90        3.22      6.77 o 
  -8   2  12       83.90       97.73     14.97 o 
  -7   2  12       14.94       14.74      6.21 o 
  -6   2  12       80.97       92.38      6.51 o 
  -5   2  12       68.59       59.94      9.68 o 
  -4   2  12       70.87       68.06      7.80 o 
  -3   2  12       98.23       81.95      5.53 o 
  -2   2  12      254.77      252.88     16.94 o 
  -1   2  12       61.73       54.08      6.71 o 
   0   2  12       49.47       46.89      6.56 o 
   1   2  12       34.13       32.35      8.01 o 
   2   2  12       87.03       77.36      8.87 o 
   3   2  12       60.39       76.85     14.37 o 
   4   2  12      159.36      154.98     18.42 o 
   5   2  12       25.03       19.00      8.34 o 
   6   2  12        5.20       12.59      7.83 o 
   7   2  12       51.60       48.92     12.30 o 
   8   2  12      388.24      450.76     41.02 o 
   9   2  12        1.08       -3.99      5.73 o 
  10   2  12        2.18        6.26      8.12 o 
  11   2  12       19.56       28.42     11.17 o 
  12   2  12       27.69       36.61     10.54 o 
 -12   3  12       11.01        0.42      5.70 o 
 -11   3  12       50.80       36.42      8.22 o 
 -10   3  12       28.96       22.25      7.52 o 
  -9   3  12      194.00      212.58     27.41 o 
  -8   3  12       20.71       20.57      5.98 o 
  -7   3  12        6.32       -0.99      4.42 o 
  -6   3  12        4.32       -0.04      5.29 o 
  -5   3  12       29.91       42.61      8.96 o 
  -4   3  12       20.79       21.64      5.22 o 
  -3   3  12      132.41      144.47     17.35 o 
  -2   3  12        2.80        4.44      2.26 o 
  -1   3  12       25.76       21.44      6.30 o 
   0   3  12      202.26      223.53     17.58 o 
   1   3  12      116.27      109.61     11.75 o 
   2   3  12       50.74       49.57      6.61 o 
   3   3  12       55.55       65.81     10.39 o 
   4   3  12       16.34        7.46      5.37 o 
   5   3  12        8.15        5.04      5.21 o 
   6   3  12       37.80       32.49      8.28 o 
   7   3  12       14.54       20.95      7.42 o 
   8   3  12       16.69       14.33      8.02 o 
   9   3  12       48.44       71.08     12.04 o 
  10   3  12       25.46       16.70      7.54 o 
  11   3  12       13.55        5.61      5.75 o 
 -10   4  12       90.87       79.97     18.63 o 
  -9   4  12        1.43       -3.68      3.68 o 
  -8   4  12       60.00       71.10     11.70 o 
  -7   4  12        4.97       -1.87      3.80 o 
  -6   4  12       62.43       78.50     12.09 o 
  -5   4  12       53.31       39.11      8.10 o 
  -4   4  12        7.82       14.52      6.94 o 
  -3   4  12       56.76       57.32     10.24 o 
  -2   4  12       26.84       31.00      7.59 o 
  -1   4  12       42.44       62.06      9.78 o 
   0   4  12        6.57        5.07      5.14 o 
   1   4  12       49.56       45.90      7.43 o 
   2   4  12       31.53       28.96      5.43 o 
   3   4  12       29.70       26.95      6.05 o 
   4   4  12       99.34      108.63     14.32 o 
   5   4  12        9.02       10.23      4.42 o 
   6   4  12       27.77       23.70      6.82 o 
   7   4  12       19.67       10.44      4.73 o 
   8   4  12        0.25       -3.28      5.07 o 
   9   4  12       60.68       74.52     14.20 o 
  10   4  12       41.42       40.65     10.60 o 
  -7   5  12       52.51       52.99     11.50 o 
  -6   5  12       21.67       37.63      9.09 o 
  -5   5  12       37.19       37.70     10.09 o 
  -4   5  12       15.89       13.22      4.68 o 
  -3   5  12       88.54      118.37     16.63 o 
  -2   5  12        4.13        4.29      4.03 o 
  -1   5  12       30.07       27.47      7.07 o 
   6   5  12       44.83       44.15      8.88 o 
   7   5  12       52.24       53.74      9.86 o 
  -6  -5  13       17.64       15.78      6.78 o 
  -5  -5  13       21.43       15.05      8.18 o 
  -4  -5  13        1.47       -1.37      4.97 o 
  -3  -5  13       25.86       37.36      8.67 o 
  -2  -5  13       27.49       29.74      9.48 o 
  -1  -5  13       75.95       69.29     15.38 o 
   0  -5  13       46.96       91.04     14.82 o 
   1  -5  13        0.77        6.43      7.46 o 
   2  -5  13       53.61       58.65     13.69 o 
   3  -5  13        6.00        3.55      6.10 o 
   4  -5  13       21.52       15.50      7.93 o 
   5  -5  13        6.09        0.77      5.84 o 
  -9  -4  13      104.32       98.28     12.83 o 
  -8  -4  13        0.83        0.29      2.65 o 
  -7  -4  13       29.01       24.01      5.21 o 
  -6  -4  13       17.31       16.49      5.23 o 
  -5  -4  13       20.34       17.25      4.31 o 
  -4  -4  13        2.60       -1.36      2.14 o 
  -3  -4  13       52.51       59.39      7.58 o 
  -2  -4  13        3.17        6.63      3.20 o 
  -1  -4  13       54.05       62.93     14.81 o 
   0  -4  13       19.71       15.76      5.17 o 
   1  -4  13       54.41       51.62     10.37 o 
   2  -4  13       67.72       72.30     12.76 o 
   3  -4  13      146.95      203.51     19.59 o 
   4  -4  13       33.44       30.87      8.23 o 
   5  -4  13        8.42       23.49      6.49 o 
   6  -4  13        2.07       -0.61      5.26 o 
   7  -4  13       22.89       19.06      7.19 o 
   8  -4  13        7.99       -1.75      6.06 o 
 -11  -3  13       88.44       80.15     10.21 o 
 -10  -3  13       20.98       16.11      5.30 o 
  -9  -3  13       23.96       16.21      4.78 o 
  -8  -3  13       55.66       56.41      7.75 o 
  -7  -3  13       12.15        6.48      3.37 o 
  -6  -3  13       25.77       19.54      4.01 o 
  -5  -3  13       39.59       48.40      6.35 o 
  -4  -3  13       39.04       56.96      8.32 o 
  -3  -3  13      109.64      109.23     18.26 o 
  -2  -3  13        0.62        5.73      3.21 o 
  -1  -3  13       79.57       82.84      8.10 o 
   0  -3  13       16.80        9.86      4.14 o 
   1  -3  13        9.02       11.67      3.90 o 
   2  -3  13       72.35       68.18     11.79 o 
   3  -3  13      118.90      139.14     15.26 o 
   4  -3  13       35.89       21.29      8.68 o 
   5  -3  13       17.56       22.80      7.25 o 
   6  -3  13       31.54       40.88      8.65 o 
   7  -3  13        9.61       20.38      6.72 o 
   8  -3  13       10.25        5.35      8.54 o 
   9  -3  13       37.06       11.54     14.36 o 
  10  -3  13        4.07        0.76     17.13 o 
 -12  -2  13       10.40        6.21      4.12 o 
 -11  -2  13       20.87       24.19      5.48 o 
 -10  -2  13       14.34       11.33      8.52 o 
  -9  -2  13       33.90       31.02      6.79 o 
  -8  -2  13      116.72      116.59     10.45 o 
  -7  -2  13       33.97       46.72      6.54 o 
  -6  -2  13       51.20       45.50      5.70 o 
  -5  -2  13       36.23       40.01      5.30 o 
  -4  -2  13       12.57       12.19      3.53 o 
  -3  -2  13       58.81       50.45      5.98 o 
  -2  -2  13       47.44       54.36      6.11 o 
  -1  -2  13      186.50      170.51     13.00 o 
   0  -2  13      278.87      315.73     15.92 o 
   1  -2  13      385.80      404.82     23.91 o 
   2  -2  13      206.45      216.51     13.16 o 
   3  -2  13       83.13       93.36     12.30 o 
   4  -2  13       41.16       33.18      7.24 o 
   5  -2  13       37.91       38.42      8.48 o 
   6  -2  13       65.63       70.72     11.11 o 
   7  -2  13      136.73      300.64     39.09 o 
   8  -2  13        5.42       -0.20     11.78 o 
   9  -2  13       13.99        7.22     14.70 o 
  10  -2  13        6.95       -9.97     16.23 o 
  11  -2  13       44.87       28.35     21.29 o 
  12  -2  13       11.75       26.23     19.81 o 
 -13  -1  13       13.05        8.43      4.12 o 
 -12  -1  13        7.53        3.74      3.74 o 
 -11  -1  13       22.09       37.83      6.43 o 
 -10  -1  13       84.20       85.03     14.86 o 
  -9  -1  13        3.64        0.82      7.61 o 
  -8  -1  13       15.90       12.30      3.86 o 
  -7  -1  13      118.26      119.68     10.15 o 
  -6  -1  13       35.44       35.96      4.98 o 
  -5  -1  13       25.13       32.40      7.19 o 
  -4  -1  13      154.53      145.17     10.50 o 
  -3  -1  13        5.39        4.64      3.29 o 
  -2  -1  13      296.28      321.34     18.46 o 
  -1  -1  13       57.31       66.70      7.79 o 
   0  -1  13       52.25       50.25      5.63 o 
   1  -1  13        7.40       11.13      3.63 o 
   2  -1  13      172.22      174.46     12.04 o 
   3  -1  13      124.66      131.01     12.87 o 
   4  -1  13       19.69       37.80      7.33 o 
   5  -1  13       18.38       20.14      6.86 o 
   7  -1  13      111.00      138.85     31.22 o 
   8  -1  13      106.39      144.54     39.92 o 
   9  -1  13       12.84       -7.63     10.90 o 
  10  -1  13       14.09       15.16     13.79 o 
  11  -1  13       73.70       82.70     26.26 o 
  12  -1  13       15.81       -1.96     13.64 o 
 -13   0  13      142.27      162.37     16.88 o 
 -12   0  13        1.75       -2.49      3.63 o 
 -11   0  13      118.43      104.42     11.23 o 
 -10   0  13       16.26       14.64      4.22 o 
  -9   0  13       14.56       14.44      4.11 o 
  -8   0  13      130.83      135.55     11.76 o 
  -7   0  13        4.66        6.26      2.90 o 
  -6   0  13       33.10       41.08      5.40 o 
  -5   0  13       19.06       16.59      3.68 o 
  -4   0  13      182.56      174.31     10.88 o 
  -3   0  13      356.41      378.77     19.74 o 
  -2   0  13      100.32      111.40     11.40 o 
  -1   0  13      148.87      178.38     17.72 o 
   0   0  13       13.90       20.62      4.17 o 
   1   0  13        7.00       23.29      4.24 o 
   2   0  13        0.94       -0.18      3.59 o 
   3   0  13      193.22      171.11     25.47 o 
   4   0  13       57.92       13.49      8.76 o 
   5   0  13        0.02        6.90     11.46 o 
   6   0  13       77.82       71.46     20.37 o 
   7   0  13       67.17       74.26     24.74 o 
   8   0  13        0.98        0.01      9.44 o 
   9   0  13      254.44      318.98     46.16 o 
  10   0  13        3.25        2.69      9.70 o 
  11   0  13        2.42        0.94     10.89 o 
  12   0  13       12.58       15.55     11.97 o 
  13   0  13      105.00      104.53     24.03 o 
 -13   1  13       12.73        4.73      5.77 o 
 -12   1  13        7.41       15.09      5.92 o 
 -11   1  13       22.29       10.22      6.59 o 
 -10   1  13       84.17       75.91     13.59 o 
  -9   1  13        3.69        4.41      3.44 o 
  -8   1  13       16.11       18.48      3.82 o 
  -7   1  13      115.88      120.38      9.92 o 
  -6   1  13       35.57       40.66      5.06 o 
  -5   1  13       25.55       24.91      4.34 o 
  -4   1  13      150.44      159.03     10.70 o 
  -3   1  13        5.66        4.90      2.85 o 
  -2   1  13      291.66      294.62     16.93 o 
  -1   1  13       59.65       64.57      6.43 o 
   0   1  13       51.81       67.37     23.17 o 
   1   1  13        6.97        2.87      7.51 o 
   2   1  13      177.36      175.17     19.49 o 
   3   1  13      121.74      117.74     12.37 o 
   4   1  13       19.98       49.66     16.52 o 
   5   1  13       17.14        5.82     10.56 o 
   6   1  13      212.26      282.23     34.54 o 
   7   1  13      110.80      120.47     24.72 o 
   8   1  13      107.83      136.40     20.11 o 
   9   1  13       13.17       15.36      9.82 o 
  10   1  13       14.05       11.55      9.32 o 
  11   1  13       72.40       86.10     37.29 o 
  12   1  13       16.87       24.02     12.26 o 
 -12   2  13        9.86        7.08      5.69 o 
 -11   2  13       21.08       20.83      7.73 o 
 -10   2  13       14.74       23.59      7.14 o 
  -9   2  13       34.17       28.25      8.01 o 
  -8   2  13      116.16      108.38     17.89 o 
  -7   2  13       34.28       41.80      7.86 o 
  -6   2  13       50.62       52.52      9.07 o 
  -5   2  13       37.65       30.36      5.96 o 
  -4   2  13       12.74       11.71      4.45 o 
  -3   2  13       59.62       57.58      8.07 o 
  -2   2  13       46.58       33.03      6.86 o 
  -1   2  13      185.93      152.61     13.38 o 
   0   2  13      273.05      308.86     21.98 o 
   1   2  13      389.85      377.35     25.09 o 
   2   2  13      206.05      205.04     19.05 o 
   3   2  13       84.68       87.53     16.65 o 
   4   2  13       40.19       36.05      9.93 o 
   5   2  13       37.90       56.85     10.25 o 
   6   2  13       66.42       79.29     14.33 o 
   7   2  13      134.93      157.28     26.20 o 
   8   2  13        5.13        9.65      9.01 o 
   9   2  13       13.42        7.80      8.36 o 
  10   2  13        6.96       -1.08      6.30 o 
  11   2  13       45.02       57.46     13.84 o 
  12   2  13       11.99        7.15      8.22 o 
 -11   3  13       87.22       75.43     18.05 o 
 -10   3  13       21.51       29.16      8.91 o 
  -9   3  13       23.71       15.16      6.91 o 
  -8   3  13       55.88       58.50      9.63 o 
  -7   3  13       12.43        9.87      6.00 o 
  -6   3  13       25.39       36.29      9.29 o 
  -5   3  13       38.09       53.74      8.70 o 
  -4   3  13       38.69       50.78      9.39 o 
  -3   3  13      110.38      118.01     14.51 o 
  -2   3  13        0.78        0.52      2.15 o 
  -1   3  13       80.33       78.48     13.35 o 
   0   3  13       16.58       12.87      4.08 o 
   1   3  13        9.45        9.12      3.29 o 
   2   3  13       69.12       50.96     13.59 o 
   3   3  13      118.76      132.04     16.65 o 
   4   3  13       36.11       46.36      8.23 o 
   5   3  13       17.60       14.05      6.37 o 
   6   3  13       31.02       41.46      9.59 o 
   7   3  13        9.63        6.23      6.55 o 
   8   3  13       10.50       14.89      8.46 o 
   9   3  13       36.87       26.17     10.11 o 
  10   3  13        4.20        1.10      6.63 o 
  -9   4  13      105.32      129.38     18.20 o 
  -8   4  13        0.84        6.60      4.96 o 
  -7   4  13       28.41       25.01      9.32 o 
  -6   4  13       17.22       17.22      8.26 o 
  -5   4  13       20.49       11.49      6.36 o 
  -4   4  13        2.60        0.29      4.88 o 
  -3   4  13       51.59       66.89     12.46 o 
  -2   4  13        2.86        0.35      5.99 o 
  -1   4  13       53.90       63.52     11.02 o 
   0   4  13       19.85       14.17      6.52 o 
   1   4  13       53.55       58.81     11.67 o 
   2   4  13       68.19       71.03     10.52 o 
   3   4  13      148.71      155.18     17.43 o 
   4   4  13       31.77       29.25      6.67 o 
   5   4  13        8.80        3.55      4.62 o 
   6   4  13        1.87       -3.06      4.21 o 
   7   4  13       22.12       22.95      7.86 o 
   8   4  13        8.35       14.68      6.30 o 
  -6   5  13       17.81       17.35      7.18 o 
  -5   5  13       20.49       23.58      8.93 o 
  -4   5  13        1.44       -0.03      5.72 o 
  -3   5  13       25.92       32.33      8.16 o 
  -2   5  13       28.46       23.18      7.93 o 
  -1   5  13       73.88       49.50     12.73 o 
  -3  -5  14       28.90       36.36     10.30 o 
  -2  -5  14        6.21       -5.14      5.41 o 
  -1  -5  14       16.19        8.50      7.90 o 
   0  -5  14       28.03       35.27     10.84 o 
   1  -5  14       10.97       19.60      8.41 o 
   2  -5  14        5.08       11.86      6.84 o 
  -8  -4  14       34.49       38.45      6.64 o 
  -7  -4  14        9.57       15.73      4.48 o 
  -6  -4  14       50.29       42.10      7.79 o 
  -5  -4  14        1.94        4.36      3.18 o 
  -4  -4  14       51.64       66.26     16.48 o 
  -3  -4  14       16.08       12.71      3.57 o 
  -2  -4  14        0.58       -2.03      2.61 o 
  -1  -4  14        4.79        0.08      3.29 o 
   0  -4  14       41.28       60.47     10.78 o 
   1  -4  14       12.13       14.45      7.58 o 
   2  -4  14       31.99       18.64      6.64 o 
   3  -4  14       32.55       19.22      7.64 o 
   4  -4  14        9.56        6.04      5.22 o 
   5  -4  14       32.29       36.21      9.08 o 
   6  -4  14       99.93      124.79     18.57 o 
   7  -4  14       22.45       23.84      8.07 o 
 -10  -3  14        1.02       -3.18      3.18 o 
  -9  -3  14       12.01       16.46      4.44 o 
  -8  -3  14      105.57       94.34     14.27 o 
  -7  -3  14       36.70       35.25      6.21 o 
  -6  -3  14       24.31       25.11      5.88 o 
  -5  -3  14       47.51       62.18      7.96 o 
  -4  -3  14       15.37       11.09      3.98 o 
  -3  -3  14        0.41        2.45      3.33 o 
  -2  -3  14       47.74       46.40      6.28 o 
  -1  -3  14       35.93       50.75      6.36 o 
   0  -3  14        8.41        2.44      3.13 o 
   1  -3  14       29.42       38.87      7.97 o 
   2  -3  14       68.41      107.60     12.59 o 
   3  -3  14       79.93       80.06     13.49 o 
   4  -3  14       49.32       44.45      9.47 o 
   5  -3  14       21.79       26.19      7.55 o 
   6  -3  14       28.64       30.57      8.79 o 
   7  -3  14       36.28       16.10      6.91 o 
   8  -3  14       51.75      123.42     23.72 o 
   9  -3  14        4.24       13.39     16.49 o 
 -11  -2  14       11.70        9.54      4.72 o 
 -10  -2  14      131.65      148.24     16.20 o 
  -9  -2  14       49.13       56.23      8.30 o 
  -8  -2  14       41.24       51.31      7.77 o 
  -7  -2  14       83.33       97.51     10.25 o 
  -6  -2  14       58.09       46.69      6.22 o 
  -5  -2  14       19.54       18.85      3.90 o 
  -4  -2  14       98.77      109.63     10.88 o 
  -3  -2  14       46.26       39.40      6.05 o 
  -2  -2  14       18.52       13.67      3.75 o 
  -1  -2  14       44.33       48.75      5.62 o 
   0  -2  14      288.12      295.81     22.63 o 
   1  -2  14       23.84       29.63      5.30 o 
   2  -2  14      159.40      177.68     20.52 o 
   3  -2  14      128.50      174.42     17.43 o 
   4  -2  14       40.53       40.17      7.78 o 
   5  -2  14       70.42       80.76     12.94 o 
   6  -2  14        2.74        9.20      6.31 o 
   7  -2  14       27.94       75.74     16.43 o 
   8  -2  14       42.55       24.62     16.58 o 
   9  -2  14        2.18       17.20     14.51 o 
  10  -2  14       13.31        3.44     15.67 o 
  11  -2  14       11.90        7.08     15.87 o 
 -12  -1  14       40.39       44.92      7.95 o 
 -11  -1  14        4.85        2.32      4.12 o 
 -10  -1  14        5.31        1.36      3.17 o 
  -9  -1  14       59.84       67.15      7.92 o 
  -8  -1  14       41.19       56.46      7.57 o 
  -7  -1  14       98.93      101.86      9.92 o 
  -6  -1  14      222.17      267.66     17.52 o 
  -5  -1  14      124.23      149.96     11.24 o 
  -4  -1  14      114.75      120.26     11.63 o 
  -3  -1  14      174.87      165.19     11.98 o 
  -2  -1  14       10.67       16.90      4.22 o 
  -1  -1  14      359.50      346.34     22.08 o 
   0  -1  14      146.35      165.42     11.77 o 
   1  -1  14       45.60       52.81      6.64 o 
   2  -1  14       63.88       76.93     10.69 o 
   3  -1  14       64.35       61.57      8.19 o 
   4  -1  14       11.57       18.31      5.08 o 
   5  -1  14        7.04        2.64      5.83 o 
   6  -1  14      111.77       30.33     12.24 o 
   7  -1  14      114.54      155.69     35.78 o 
   8  -1  14        2.01       -8.50     12.29 o 
   9  -1  14       20.02        0.64     14.84 o 
  10  -1  14        4.32       -1.47     12.35 o 
  11  -1  14       19.86       10.75     16.61 o 
 -12   0  14        0.36       -1.06      6.02 o 
 -11   0  14       18.92       36.07      6.33 o 
 -10   0  14       22.22       25.68      4.69 o 
  -9   0  14       55.44       56.62      7.37 o 
  -8   0  14        0.06        1.09      2.92 o 
  -7   0  14       42.18       43.62      5.76 o 
  -6   0  14        9.95       14.11      5.68 o 
  -5   0  14       34.77       28.86      4.29 o 
  -4   0  14       38.28       48.83      5.61 o 
  -3   0  14      391.77      388.54     24.00 o 
  -2   0  14        2.26        1.31      2.83 o 
  -1   0  14      144.64      169.69     11.60 o 
   0   0  14        0.78       -0.79      3.12 o 
   1   0  14       99.03      104.31      7.84 o 
   2   0  14      211.70      252.94     19.76 o 
   3   0  14       17.18       43.80      9.64 o 
   4   0  14        9.06        4.86      8.06 o 
   5   0  14       11.51       12.04     14.04 o 
   6   0  14       42.02       26.72     15.48 o 
   7   0  14        3.14       14.86     12.40 o 
   8   0  14        0.22       -4.06      8.97 o 
   9   0  14       60.98       74.54     21.78 o 
  10   0  14       43.51       49.36     18.69 o 
  11   0  14        5.67       15.89     10.32 o 
  12   0  14      140.97      166.28     32.31 o 
 -12   1  14       40.67       60.90     13.08 o 
 -11   1  14        4.37        4.67      5.99 o 
 -10   1  14        5.34        8.08      5.37 o 
  -9   1  14       60.55       69.92     12.11 o 
  -8   1  14       43.03       56.40      7.70 o 
  -7   1  14       98.58      100.52      9.37 o 
  -6   1  14      219.13      250.68     17.62 o 
  -5   1  14      125.24      166.47     12.32 o 
  -4   1  14      113.13      117.32      9.48 o 
  -3   1  14      173.67      179.84     12.43 o 
  -2   1  14       11.73       13.95      3.41 o 
  -1   1  14      355.32      344.08     32.82 o 
   0   1  14      144.67      213.95     70.79 o 
   1   1  14       43.03       41.15      8.15 o 
   2   1  14       65.82       68.05     19.89 o 
   3   1  14       64.99       72.83     18.59 o 
   4   1  14       10.43        5.19     11.57 o 
   5   1  14        6.42       -2.46     11.69 o 
   6   1  14      111.56      164.28     27.47 o 
   7   1  14      114.85      153.15     26.73 o 
   8   1  14        1.80        2.17      8.46 o 
   9   1  14       19.79       12.19     11.90 o 
  10   1  14        3.90       17.60      8.56 o 
  11   1  14       18.69       19.09     10.39 o 
 -11   2  14       11.40       11.12      6.86 o 
 -10   2  14      133.29      152.04     22.89 o 
  -9   2  14       50.02       61.24     11.81 o 
  -8   2  14       41.08       49.68     10.19 o 
  -7   2  14       84.26       77.65     14.69 o 
  -6   2  14       57.96       49.01      9.48 o 
  -5   2  14       19.89       25.88      7.78 o 
  -4   2  14       98.34      101.07     12.00 o 
  -3   2  14       44.10       52.95      8.80 o 
  -2   2  14       18.56       10.18      8.39 o 
  -1   2  14       42.72       40.26      6.79 o 
   0   2  14      290.22      262.79     21.32 o 
   1   2  14       24.23       26.86      6.38 o 
   2   2  14      162.83      149.48     14.63 o 
   3   2  14      125.54      157.49     21.96 o 
   4   2  14       40.77       38.66     11.59 o 
   5   2  14       71.52       62.22     13.22 o 
   6   2  14        2.55        5.64      8.40 o 
   7   2  14       28.30       23.90     11.31 o 
   8   2  14       43.05       34.78     12.85 o 
   9   2  14        2.63        1.98      6.59 o 
  10   2  14       13.56       12.86      8.82 o 
  11   2  14       12.04       -2.55      7.23 o 
 -10   3  14        1.06       -1.97      6.00 o 
  -9   3  14       12.72        8.07      5.53 o 
  -8   3  14      104.97      124.03     18.99 o 
  -7   3  14       37.25       41.85     10.46 o 
  -6   3  14       25.12       32.22      8.70 o 
  -5   3  14       45.45       58.39     12.72 o 
  -4   3  14       15.44       25.35      6.23 o 
  -3   3  14        0.32       -6.04      6.04 o 
  -2   3  14       48.63       47.07     10.21 o 
  -1   3  14       35.62       34.65      8.00 o 
   0   3  14        8.81        9.87      7.47 o 
   1   3  14       28.86       13.86      5.78 o 
   2   3  14       67.90       65.88     12.80 o 
   3   3  14       79.94       61.21     11.75 o 
   4   3  14       51.26       48.80     12.70 o 
   5   3  14       21.25       26.93      8.02 o 
   6   3  14       28.33       20.28      7.59 o 
   7   3  14       35.80       39.96     10.36 o 
   8   3  14       52.58       40.28     13.52 o 
   9   3  14        4.19        5.50      8.06 o 
  -8   4  14       34.79       30.23     11.75 o 
  -7   4  14        9.20        9.37      5.42 o 
  -6   4  14       50.58       51.70     12.26 o 
  -5   4  14        1.95        0.65      4.36 o 
  -4   4  14       51.92       77.43     14.92 o 
  -3   4  14       15.42       19.69      9.62 o 
  -2   4  14        0.55       -2.42      4.60 o 
  -1   4  14        4.30        2.09      6.18 o 
   0   4  14       41.39       41.76     10.67 o 
   1   4  14       12.00        6.20      7.20 o 
   4   4  14        9.41       -0.63      4.33 o 
   5   4  14       31.53       34.84      8.15 o 
   6   4  14      101.69      129.63     20.56 o 
   7   4  14       21.74       10.34      6.58 o 
  -3   5  14       29.75       34.27      8.87 o 
  -2   5  14        5.73        0.86      5.35 o 
  -1   5  14       15.64       22.40      8.12 o 
  -6  -4  15       32.47       31.48      5.76 o 
  -5  -4  15       33.94       23.72     18.01 o 
  -4  -4  15       26.26       31.58      8.60 o 
  -3  -4  15        9.95        7.77      4.13 o 
  -2  -4  15        1.58        1.27      3.64 o 
  -1  -4  15       39.06       43.55      7.70 o 
   0  -4  15        2.51       -3.54      4.90 o 
   1  -4  15       17.98       15.31      6.59 o 
   2  -4  15       26.20       25.40      9.27 o 
   3  -4  15       21.12       18.21      8.17 o 
   4  -4  15       63.27       41.99      9.91 o 
   5  -4  15       32.49       31.14      9.70 o 
  -9  -3  15       49.44       62.89     11.65 o 
  -8  -3  15        6.19        3.75      3.71 o 
  -7  -3  15        3.44        0.42      3.08 o 
  -6  -3  15       10.62       13.58      4.65 o 
  -5  -3  15       14.32       13.20      4.50 o 
  -4  -3  15       28.23       27.18      6.77 o 
  -3  -3  15       22.95       23.75      5.15 o 
  -2  -3  15       56.43       55.64      7.60 o 
  -1  -3  15       23.17       20.19      5.02 o 
   0  -3  15       39.69       36.72      8.76 o 
   1  -3  15       44.77       47.63     10.18 o 
   2  -3  15      110.88      143.33     19.38 o 
   3  -3  15       19.19       20.21      8.13 o 
   4  -3  15       21.40       10.67      6.34 o 
   5  -3  15      112.90      125.10     18.31 o 
   6  -3  15       40.14       52.75     10.16 o 
   7  -3  15        5.43       10.52      6.80 o 
   8  -3  15       12.31       24.09     15.37 o 
 -10  -2  15        0.46        2.68      3.97 o 
  -9  -2  15       23.25       31.29      6.34 o 
  -8  -2  15        2.15       -0.45      3.29 o 
  -7  -2  15       28.76       29.65      7.26 o 
  -6  -2  15       53.65       51.61     10.68 o 
  -5  -2  15      170.66      186.58     21.54 o 
  -4  -2  15       58.02       60.52      8.28 o 
  -3  -2  15       41.11       43.34      9.71 o 
  -2  -2  15       42.62       42.48      6.20 o 
  -1  -2  15       14.72        8.92      4.05 o 
   0  -2  15       34.09       24.31      4.47 o 
   1  -2  15       14.41       12.87      5.42 o 
   2  -2  15      167.25      210.51     21.79 o 
   3  -2  15       61.02       60.82     10.64 o 
   4  -2  15        4.55        2.58      4.98 o 
   5  -2  15       31.66       37.66      8.54 o 
   6  -2  15       32.16       50.22     11.07 o 
   7  -2  15       42.11       38.11     17.56 o 
   8  -2  15       23.27       10.44     13.50 o 
   9  -2  15        4.50        7.28     16.96 o 
  10  -2  15       17.84       24.53     16.75 o 
 -11  -1  15        2.02       -0.26      3.70 o 
 -10  -1  15       61.35       61.76      8.00 o 
  -9  -1  15       62.07       55.70      8.05 o 
  -8  -1  15       50.39       55.23      7.69 o 
  -7  -1  15       66.81       72.59      8.44 o 
  -6  -1  15       28.39       27.38      5.39 o 
  -5  -1  15      128.35      145.37     12.44 o 
  -4  -1  15       56.15       73.36     12.54 o 
  -3  -1  15        8.98        3.35      3.09 o 
  -2  -1  15        3.92       11.34      3.92 o 
  -1  -1  15       17.95       16.50      4.92 o 
   0  -1  15       49.44       40.63      6.03 o 
   1  -1  15       17.43       20.58      4.22 o 
   2  -1  15       51.14       35.87      6.55 o 
   3  -1  15      165.16      209.81     22.30 o 
   4  -1  15       41.75       24.85      7.04 o 
   5  -1  15       56.53      113.17     17.79 o 
   6  -1  15      130.64       74.14     17.36 o 
   7  -1  15      107.36       45.48     26.09 o 
   8  -1  15       68.70       28.69     22.30 o 
   9  -1  15        4.37       -0.66     11.20 o 
  10  -1  15       13.54       -9.57     11.36 o 
 -11   0  15        0.04       -3.51      5.17 o 
 -10   0  15        5.48        5.09      3.65 o 
  -9   0  15        0.50        5.57      4.29 o 
  -8   0  15        5.92        4.08      2.84 o 
  -7   0  15      150.08      146.48     13.16 o 
  -6   0  15        6.29        6.99      4.23 o 
  -5   0  15        2.17       -2.27      2.27 o 
  -4   0  15       42.80       38.48      5.46 o 
  -3   0  15      135.91      162.43     12.56 o 
  -2   0  15        5.98       -1.48      2.56 o 
  -1   0  15        3.15        1.55      3.27 o 
   0   0  15      185.21      182.44     14.52 o 
   1   0  15        3.20       13.85      6.28 o 
   2   0  15        4.77       -0.88      3.61 o 
   3   0  15      164.18      405.24     41.94 o 
   4   0  15        0.38       -2.40     10.14 o 
   5   0  15      222.52      199.79     37.92 o 
   6   0  15        4.17        3.24     14.49 o 
   7   0  15       20.07       17.76     17.35 o 
   8   0  15        0.27        7.46     12.37 o 
   9   0  15        5.74        5.52     12.05 o 
  10   0  15        0.00       -8.13     13.46 o 
  11   0  15        3.55       -3.32      8.70 o 
 -11   1  15        1.99       -5.20      6.29 o 
 -10   1  15       61.43       79.03     12.79 o 
  -9   1  15       61.48       59.91     11.23 o 
  -8   1  15       50.73       50.03     11.59 o 
  -7   1  15       66.82       62.92      7.90 o 
  -6   1  15       29.39       22.48      4.14 o 
  -5   1  15      128.27      127.02     11.37 o 
  -4   1  15       57.32       52.17      6.66 o 
  -3   1  15        8.90        9.04      3.11 o 
  -2   1  15        3.65        2.52      2.52 o 
  -1   1  15       17.91       24.31      5.15 o 
   0   1  15       49.59       34.70     11.10 o 
   1   1  15       18.47       25.88      6.23 o 
   2   1  15       51.32       25.26      6.41 o 
   3   1  15      162.18      210.89     34.64 o 
   4   1  15       42.77       16.78     12.91 o 
   5   1  15       56.24       40.99     16.99 o 
   6   1  15      127.73      120.57     22.99 o 
   7   1  15      108.54       94.25     22.93 o 
   8   1  15       69.00       74.24     18.71 o 
   9   1  15        4.71       -0.07      6.92 o 
  10   1  15       14.24        2.94      9.45 o 
 -10   2  15        0.39       -1.42      4.67 o 
  -9   2  15       22.59       23.99      8.16 o 
  -8   2  15        2.51        3.73      5.84 o 
  -7   2  15       28.96       16.38      6.91 o 
  -6   2  15       53.33       51.78     10.85 o 
  -5   2  15      169.43      209.36     27.05 o 
  -4   2  15       59.08       68.94     12.23 o 
  -3   2  15       41.20       30.19      6.26 o 
  -2   2  15       44.17       42.97      7.88 o 
  -1   2  15       13.71        7.25      5.08 o 
   0   2  15       34.52       28.91      8.23 o 
   1   2  15       13.63        1.45      4.08 o 
   2   2  15      166.75      194.26     29.76 o 
   3   2  15       62.01       42.64     12.13 o 
   4   2  15        4.76       -1.63      7.31 o 
   5   2  15       30.51       39.59     12.07 o 
   6   2  15       32.58       40.16     12.65 o 
   7   2  15       41.82       35.27     12.22 o 
   8   2  15       23.84       20.42     11.43 o 
   9   2  15        4.81        6.02      6.95 o 
  10   2  15       17.86        3.48      7.96 o 
  -9   3  15       50.07       60.26     13.47 o 
  -8   3  15        6.26        5.20      6.33 o 
  -7   3  15        3.32       12.98      6.77 o 
  -6   3  15       11.46       29.42      6.57 o 
  -5   3  15       13.85       13.08      6.00 o 
  -4   3  15       27.98       30.87      7.35 o 
  -3   3  15       21.66       27.43      7.95 o 
  -2   3  15       56.88       72.91     10.97 o 
  -1   3  15       22.69       24.40      8.01 o 
   0   3  15       40.61       44.24     10.18 o 
   1   3  15       45.49       53.73      7.39 o 
   2   3  15      111.56      102.04     16.30 o 
   3   3  15       18.21       12.28      6.50 o 
   4   3  15       20.35       16.65      7.73 o 
   5   3  15      112.54      121.16     19.25 o 
   6   3  15       40.50       40.44     10.10 o 
   7   3  15        5.79        3.81      6.93 o 
   8   3  15       12.27       21.23      9.59 o 
  -6   4  15       32.41       27.68      8.65 o 
  -5   4  15       35.12       28.11      8.81 o 
  -4   4  15       27.01       24.95      6.79 o 
  -3   4  15        9.78        8.60      6.95 o 
  -2   4  15        1.83       -5.36      5.36 o 
  -1   4  15       38.39       57.15     12.45 o 
   0   4  15        2.54       -2.96      4.95 o 
  -3  -4  16       20.83       20.85      6.34 o 
  -2  -4  16       43.15       29.49      8.90 o 
  -1  -4  16       11.52       10.67      7.34 o 
   0  -4  16        7.34        1.92      5.44 o 
   1  -4  16       10.10        7.12      6.48 o 
   2  -4  16       17.17       23.51      7.57 o 
   3  -4  16       10.79        2.54      6.04 o 
  -7  -3  16       25.90       31.54      8.72 o 
  -6  -3  16       10.75       20.66      5.69 o 
  -5  -3  16       15.20       11.74      4.55 o 
  -4  -3  16        7.99        0.08      3.93 o 
  -3  -3  16       13.98       16.57      5.21 o 
  -2  -3  16       23.75       21.65      5.35 o 
  -1  -3  16        9.98       15.49      4.48 o 
   0  -3  16       33.45       30.51      5.65 o 
   1  -3  16       24.09       15.18      8.09 o 
   2  -3  16       39.26       48.40     10.46 o 
   3  -3  16       10.09        7.25      6.07 o 
   4  -3  16       13.61       12.34      5.97 o 
   5  -3  16       14.36        1.55      5.64 o 
   6  -3  16        3.62        9.77      6.05 o 
  -9  -2  16      113.50      150.24     16.76 o 
  -8  -2  16       18.08       28.99      6.71 o 
  -7  -2  16       19.54       18.94      6.00 o 
  -6  -2  16       36.24       36.64      7.22 o 
  -5  -2  16      206.98      223.79     17.48 o 
  -4  -2  16        8.45        5.70      5.16 o 
  -3  -2  16       32.82       35.81      6.22 o 
  -2  -2  16       10.89       11.66      4.42 o 
  -1  -2  16        6.44       -0.55      3.84 o 
   0  -2  16       79.00       79.89      8.99 o 
   1  -2  16      101.66      112.02     11.14 o 
   2  -2  16       16.27       14.51      5.91 o 
   3  -2  16       74.69       74.61     12.41 o 
   4  -2  16        8.80       15.50      5.74 o 
   5  -2  16       23.52       27.71      7.49 o 
   6  -2  16       24.91       23.68     10.03 o 
   7  -2  16       37.02        1.92     10.04 o 
   8  -2  16       13.12       -2.27     10.21 o 
 -10  -1  16        2.11        3.50      3.61 o 
  -9  -1  16       24.45       16.42      4.72 o 
  -8  -1  16       43.81       33.44      6.62 o 
  -7  -1  16       43.68       36.75      5.71 o 
  -6  -1  16       13.88       10.35      3.71 o 
  -5  -1  16       20.84       17.53      4.04 o 
  -4  -1  16      130.34      132.24     12.59 o 
  -3  -1  16       71.49       94.39      9.08 o 
  -2  -1  16        5.14        1.27      3.69 o 
  -1  -1  16       64.08       76.51      8.62 o 
   0  -1  16       48.87       57.04      7.07 o 
   1  -1  16       36.77       32.51      6.03 o 
   2  -1  16        3.63        5.09      3.69 o 
   3  -1  16       10.36       11.67      5.73 o 
   4  -1  16       24.98       21.99      8.20 o 
   5  -1  16       20.27       63.53     15.86 o 
   6  -1  16      167.41      118.08     30.46 o 
   7  -1  16       26.53       24.74     19.43 o 
   8  -1  16       29.27       23.54     17.01 o 
   9  -1  16        5.88       33.06     28.64 o 
 -10   0  16        0.48        3.71      6.05 o 
  -9   0  16        4.73        1.05      2.77 o 
  -8   0  16        4.33        3.04      3.97 o 
  -7   0  16       62.35       55.67      7.88 o 
  -6   0  16       81.31       74.86      8.98 o 
  -5   0  16        2.74        1.55      3.15 o 
  -4   0  16        3.29        2.53      3.02 o 
  -3   0  16        9.92       17.42      3.98 o 
  -2   0  16        6.37        6.34      4.85 o 
  -1   0  16       30.32       27.48      4.86 o 
   0   0  16       22.09       29.70      4.44 o 
   1   0  16        0.48       -1.90      3.55 o 
   2   0  16       21.24       17.34      4.53 o 
   3   0  16       55.84        9.89     13.00 o 
   4   0  16       62.78       68.07     23.48 o 
   5   0  16      112.52      105.57     24.92 o 
   6   0  16       44.57       41.31     17.60 o 
   7   0  16       11.10        5.56     14.55 o 
   8   0  16        0.50        2.07     12.76 o 
   9   0  16        7.54       11.19     15.49 o 
 -10   1  16        2.45       13.81      5.93 o 
  -9   1  16       24.26        5.46      7.24 o 
  -8   1  16       44.18       60.10     10.45 o 
  -7   1  16       42.70       51.64      9.13 o 
  -6   1  16       14.12        9.86      3.54 o 
  -5   1  16       21.28       16.95      4.01 o 
  -4   1  16      129.28      127.81     11.89 o 
  -3   1  16       73.02       73.70      7.34 o 
  -2   1  16        5.05        3.77      3.68 o 
  -1   1  16       65.15       78.29     17.87 o 
   0   1  16       50.33       42.49      7.81 o 
   1   1  16       36.98       20.94      6.97 o 
   2   1  16        3.95        2.48      5.15 o 
   3   1  16       10.51       12.21     11.79 o 
   4   1  16       25.23        7.41     13.50 o 
   5   1  16       20.95        6.78     15.49 o 
   6   1  16      165.72      156.69     27.83 o 
   7   1  16       27.02       52.83     18.27 o 
   8   1  16       29.55       26.77     14.16 o 
   9   1  16        6.14        4.94     12.41 o 
  -9   2  16      111.83      121.89     18.95 o 
  -8   2  16       18.83       17.15      7.24 o 
  -7   2  16       19.72       19.08      7.84 o 
  -6   2  16       35.77       38.58      9.28 o 
  -5   2  16      205.84      285.27     30.89 o 
  -4   2  16        8.53       12.71      6.68 o 
  -3   2  16       32.11       37.66      8.92 o 
  -2   2  16       10.60       12.79      7.32 o 
  -1   2  16        6.38        5.70      6.70 o 
   0   2  16       77.46       82.89     22.80 o 
   1   2  16      103.66      104.64     12.80 o 
   2   2  16       16.09       20.52      6.26 o 
   3   2  16       75.17       86.84     17.76 o 
   4   2  16        8.09       -7.27      7.94 o 
   5   2  16       22.94       25.41      9.63 o 
   6   2  16       24.63       29.60     12.61 o 
   7   2  16       37.01       36.05     14.67 o 
   8   2  16       12.71       14.98     10.54 o 
  -7   3  16       25.21       24.16      9.44 o 
  -6   3  16       11.16        5.42      7.24 o 
  -5   3  16       15.46        4.21      5.87 o 
  -4   3  16        7.90        4.35      5.88 o 
  -3   3  16       13.68       12.22      8.59 o 
  -2   3  16       23.31       34.65      9.02 o 
  -1   3  16        9.67       15.40      6.75 o 
   0   3  16       33.61       19.71      7.74 o 
   1   3  16       24.45       18.74      7.42 o 
   2   3  16       38.37       32.70      9.96 o 
   3   3  16        9.64        9.84      6.33 o 
   4   3  16       13.65        7.60      5.50 o 
   5   3  16       14.71        2.87      5.42 o 
   6   3  16        3.81       11.50      7.07 o 
  -3   4  16       21.58       24.63      9.81 o 
  -2   4  16       42.20       26.22      8.03 o 
  -1   4  16       11.75       14.47      7.25 o 
   0   4  16        7.09        9.24      6.70 o 
  -5  -3  17        1.74       -2.90      2.90 o 
  -4  -3  17       11.47        6.38      4.98 o 
  -3  -3  17       11.03        8.04      3.69 o 
  -2  -3  17        5.41        0.91      3.74 o 
  -1  -3  17       12.65       17.87      5.01 o 
   0  -3  17       11.31        7.31      4.77 o 
   1  -3  17       87.37      122.28     16.93 o 
   2  -3  17        0.30       -3.99      3.99 o 
   3  -3  17        2.83       -0.14      5.19 o 
   4  -3  17        1.75        2.86      4.15 o 
  -7  -2  17        7.92        2.00      5.48 o 
  -6  -2  17       16.24       18.72      5.12 o 
  -5  -2  17       19.99       19.22      4.59 o 
  -4  -2  17       19.12       21.99      5.08 o 
  -3  -2  17       10.92        9.50      4.16 o 
  -2  -2  17        3.68       -2.58      2.58 o 
  -1  -2  17        5.96        9.54      4.83 o 
   0  -2  17        9.63       10.72      4.18 o 
   1  -2  17      111.12      114.83     12.30 o 
   2  -2  17        6.38        2.64      5.48 o 
   3  -2  17       14.11        9.50      5.63 o 
   4  -2  17       30.30       49.52     10.97 o 
   5  -2  17        1.56       -3.37      5.94 o 
   6  -2  17       14.40       19.11     13.06 o 
  -8  -1  17       94.57       93.77     15.75 o 
  -7  -1  17        3.79       -0.85      4.06 o 
  -6  -1  17       26.42       27.43      5.95 o 
  -5  -1  17       76.81       78.14      9.59 o 
  -4  -1  17       50.60       46.73      6.36 o 
  -3  -1  17        4.36        8.12      3.93 o 
  -2  -1  17       52.02       51.84      7.02 o 
  -1  -1  17       94.78      110.48     11.98 o 
   0  -1  17       36.23       32.21      5.42 o 
   1  -1  17       23.06       16.52      4.56 o 
   2  -1  17       51.74       44.94      6.70 o 
   3  -1  17        0.75        0.28      5.07 o 
   4  -1  17       56.58       82.63     18.54 o 
   6  -1  17       14.58        8.51     15.47 o 
   7  -1  17       12.59        7.50     20.36 o 
   8  -1  17        2.14        0.52     16.01 o 
  -9   0  17       14.68       17.40      6.83 o 
  -8   0  17        0.31       -1.68      2.27 o 
  -7   0  17      139.01      182.52     18.52 o 
  -6   0  17      181.33      226.41     18.88 o 
  -5   0  17        0.98       -2.46      2.46 o 
  -4   0  17       76.71       85.50      9.72 o 
  -3   0  17        0.08        3.31      2.92 o 
  -2   0  17        0.63       -2.65      2.65 o 
  -1   0  17        8.32        4.54      4.45 o 
   0   0  17       65.06       75.15     13.18 o 
   1   0  17        7.69        8.27      4.27 o 
   2   0  17       24.47       21.58      8.17 o 
   3   0  17        4.68       -4.66      8.20 o 
   4   0  17        1.65       -0.75     15.43 o 
   5   0  17      198.92      160.34     38.55 o 
   6   0  17      324.62      381.74     76.10 o 
   7   0  17        9.66        9.14     12.31 o 
   8   0  17        0.00       -2.07     16.07 o 
  -8   1  17       95.26       84.40     17.36 o 
  -7   1  17        3.66        8.87      5.91 o 
  -6   1  17       25.91       25.07      7.33 o 
  -5   1  17       78.61       67.34     12.66 o 
  -4   1  17       49.61       45.97      7.14 o 
  -3   1  17        4.22        3.26      2.97 o 
  -2   1  17       50.89       63.73     12.39 o 
  -1   1  17       95.24       86.91     18.95 o 
   0   1  17       36.28       39.68     13.13 o 
   1   1  17       23.93       20.24      6.73 o 
   2   1  17       52.43       52.60      8.87 o 
   3   1  17        0.78       -2.24     14.02 o 
   4   1  17       57.17       31.75     17.86 o 
   5   1  17        6.80       16.25     14.70 o 
   6   1  17       14.94       18.97     15.58 o 
   7   1  17       13.07       12.75     13.00 o 
   8   1  17        1.86        6.09      8.46 o 
  -7   2  17        8.15        2.03      6.07 o 
  -6   2  17       15.90        6.61      5.54 o 
  -5   2  17       19.71       11.76      8.10 o 
  -4   2  17       19.10       21.28      6.76 o 
  -3   2  17       11.24       10.74      7.91 o 
  -2   2  17        3.55       -0.54      5.66 o 
  -1   2  17        6.26       -1.55      5.88 o 
   0   2  17        9.36        4.15      4.79 o 
   1   2  17      110.82      102.70     13.57 o 
   2   2  17        6.59        3.22      5.43 o 
   3   2  17       13.37       14.24     10.77 o 
   4   2  17       30.73       29.07     11.60 o 
   5   2  17        1.48       -1.00      8.12 o 
   6   2  17       14.92        1.38      8.32 o 
  -5   3  17        1.97       -2.16      5.08 o 
  -4   3  17       10.98       -1.51      6.69 o 
  -3   3  17       11.28        2.57      6.64 o 
  -2   3  17        5.45        3.56      5.47 o 
  -1   3  17       12.87        6.95      6.59 o 
   0   3  17       11.14        2.24      6.38 o 
   1   3  17       88.48      101.91     16.70 o 
   4   3  17        1.83       -1.18      4.16 o 
  -5  -2  18       34.47       34.45      6.90 o 
  -4  -2  18        9.76        3.07      5.73 o 
  -3  -2  18       18.47       21.94      5.45 o 
  -2  -2  18        7.23        9.39      4.34 o 
  -1  -2  18       11.15        8.36      4.28 o 
   0  -2  18       48.39       61.63      7.74 o 
   1  -2  18       52.08       54.07      8.66 o 
   2  -2  18       18.80       17.51      7.11 o 
   3  -2  18        5.19       -0.24      4.74 o 
   4  -2  18       42.20       22.65      8.78 o 
  -6  -1  18       41.75       45.04      8.23 o 
  -5  -1  18       28.48       29.79      6.07 o 
  -4  -1  18       11.16       12.10      4.76 o 
  -3  -1  18       17.88       15.76     10.21 o 
  -2  -1  18       23.47       16.32      5.39 o 
  -1  -1  18       34.41       25.63      5.35 o 
   0  -1  18       14.24       11.44      4.40 o 
   1  -1  18       44.45       34.86      6.06 o 
   2  -1  18        9.22       11.00      6.10 o 
   3  -1  18       17.49       24.42      8.10 o 
   4  -1  18       14.08       17.38     14.69 o 
   5  -1  18        2.40        1.26      8.26 o 
   6  -1  18       31.51       13.16     18.97 o 
  -7   0  18        6.56        8.20      6.41 o 
  -6   0  18        0.97        3.75      2.91 o 
  -5   0  18       11.70       15.06      6.25 o 
  -4   0  18        3.54        1.56      4.50 o 
  -3   0  18        1.27        2.25      3.55 o 
  -2   0  18        4.47        1.57      2.78 o 
  -1   0  18       28.76       25.92      4.92 o 
   0   0  18       18.59       13.13      4.35 o 
   1   0  18       23.36       34.78      7.20 o 
   2   0  18        5.61        2.75      6.77 o 
   3   0  18        0.28       -0.42     13.88 o 
   4   0  18        9.52        9.90     18.95 o 
   5   0  18       12.48       -1.23     12.27 o 
   6   0  18       70.60       13.58     18.36 o 
  -6   1  18       41.25       35.37     10.12 o 
  -5   1  18       29.12       42.13     10.85 o 
  -4   1  18       11.15       12.10      6.39 o 
  -3   1  18       18.58       20.48      4.90 o 
  -2   1  18       22.64       22.47     12.18 o 
  -1   1  18       34.23        8.05      6.66 o 
   0   1  18       13.97       22.61      6.35 o 
   1   1  18       44.26       30.37     17.91 o 
   2   1  18        9.18        4.55      5.89 o 
   3   1  18       17.25       34.62     20.00 o 
   4   1  18       14.10       26.75     16.72 o 
   5   1  18        2.28        5.73     15.02 o 
   6   1  18       30.93        2.76     15.10 o 
  -5   2  18       35.25       34.27      8.96 o 
  -4   2  18        9.31       13.15      6.72 o 
  -3   2  18       18.93       24.52      8.39 o 
  -2   2  18        7.49        9.31      6.77 o 
  -1   2  18       11.22       26.31      8.97 o 
   0   2  18       49.13       55.76     13.50 o 
   1   2  18       52.26       48.80      8.71 o 
   2   2  18       18.42       17.18     11.59 o 
   3   2  18        4.90        0.08      7.44 o 
   4   2  18       41.90       40.86     12.64 o 
  -3  -1  19        5.85       14.82      4.40 o 
  -2  -1  19        8.08        7.54      9.63 o 
  -1  -1  19        9.21       13.59      5.80 o 
   0  -1  19       32.08       25.00     10.29 o 
   1  -1  19        0.19       -3.37      3.37 o 
   2  -1  19        9.02        8.07      4.53 o 
  -4   0  19       13.55       11.57      4.61 o 
  -3   0  19       83.16      101.16     12.02 o 
  -2   0  19        1.79       -1.10      3.31 o 
  -1   0  19        0.58       -0.43      3.61 o 
   0   0  19        0.06       -2.96      4.07 o 
   1   0  19        3.61        2.44      6.69 o 
   2   0  19       30.93       15.22     12.65 o 
   3   0  19       28.32       61.60     27.06 o 
  -3   1  19        5.51        5.90      7.88 o 
  -2   1  19        8.11       -0.34      6.25 o 
  -1   1  19        8.82       10.18      7.22 o 
   0   1  19       32.39       28.50      8.00 o 
   1   1  19        0.21        2.03      6.15 o 
   2   1  19        9.44       19.36     16.17 o 
                                                 
